# Supplementary material for: Timescale correlation of shallow trap states increases electrochemiluminescence efficiency in carbon nitrides
Source: Nat Commun. 2024 Apr 27;15:3597. doi: 10.1038/s41467-024-48011-y (PMC11519465; doi:10.1038/s41467-024-48011-y)
Supplement: Supplementary file 4 — Source Data [file 41467_2024_48011_MOESM4_ESM.xlsx]

## Sheet: Fig. 4a Band structure
#	Band-Index
0	-24.88
0.16949	-24.8498
0.33897	-24.7798
0.33897	-24.7798
0.42372	-24.749
0.50846	-24.7361
0.50846	-24.7361
0.63427	-24.7278
0.76008	-24.7119
0.88589	-24.7196
1.0117	-24.7616
1.13751	-24.8177
1.26332	-24.863
1.38914	-24.88
1.38914	-24.88
1.51255	-24.8663
1.63596	-24.8287
1.75937	-24.7785
1.88278	-24.7333
2.00619	-24.7101
2.1296	-24.7121
2.25301	-24.7217
2.37642	-24.7258
2.37642	-24.7258
2.46116	-24.7351
2.54591	-24.7593
2.54591	-24.7593
2.71539	-24.8199
2.88488	-24.8483
2.88488	-24.8483
3.03363	-24.8636
3.18238	-24.8756
3.33114	-24.88
3.33114	-24.7258
3.46644	-24.7423
3.60174	-24.7844
3.73705	-24.832
3.87235	-24.8672
4.00765	-24.88
4.00765	-24.88
4.13477	-24.8626
4.26188	-24.8168
4.389	-24.7629
4.51611	-24.7361
	--
#	Band-Index
4.51611	-24.7113
4.389	-24.7258
4.26188	-24.7632
4.13477	-24.7994
4.00765	-24.8137
4.00765	-24.8137
3.87235	-24.806
3.73705	-24.7849
3.60174	-24.7564
3.46644	-24.7311
3.33114	-24.7202
3.33114	-24.8137
3.18238	-24.8182
3.03363	-24.8304
2.88488	-24.8455
2.88488	-24.8455
2.71539	-24.8187
2.54591	-24.7563
2.54591	-24.7563
2.46116	-24.7302
2.37642	-24.7202
2.37642	-24.7202
2.25301	-24.7143
2.1296	-24.704
2.00619	-24.7019
1.88278	-24.7139
1.75937	-24.7418
1.63596	-24.7762
1.51255	-24.8036
1.38914	-24.8137
1.38914	-24.8137
1.26332	-24.7997
1.13751	-24.7639
1.0117	-24.7244
0.88589	-24.703
0.76008	-24.7015
0.63427	-24.7069
0.50846	-24.7113
0.50846	-24.7113
0.42372	-24.7177
0.33897	-24.7367
0.33897	-24.7367
0.16949	-24.789
0	-24.8137
	--
#	Band-Index
0	-22.2185
0.16949	-22.6846
0.33897	-23.0455
0.33897	-23.0455
0.42372	-23.1472
0.50846	-23.1825
0.50846	-23.1825
0.63427	-23.2003
0.76008	-23.2314
0.88589	-23.2166
1.0117	-23.1031
1.13751	-22.8799
1.26332	-22.5661
1.38914	-22.2185
1.38914	-22.2185
1.51255	-22.5219
1.63596	-22.8086
1.75937	-23.0317
1.88278	-23.1748
2.00619	-23.2334
2.1296	-23.2273
2.25301	-23.198
2.37642	-23.1835
2.37642	-23.1835
2.46116	-23.1476
2.54591	-23.0443
2.54591	-23.0443
2.71539	-22.6804
2.88488	-22.2076
2.88488	-22.2076
3.03363	-22.2108
3.18238	-22.2162
3.33114	-22.2185
3.33114	-23.1835
3.46644	-23.132
3.60174	-22.9871
3.73705	-22.7691
3.87235	-22.4981
4.00765	-22.2185
4.00765	-22.2185
4.13477	-22.5704
4.26188	-22.8873
4.389	-23.1041
4.51611	-23.1824
	--
#	Band-Index
4.51611	-23.1186
4.389	-23.04
4.26188	-22.8238
4.13477	-22.5092
4.00765	-22.2185
4.00765	-22.2185
3.87235	-22.4383
3.73705	-22.7091
3.60174	-22.9265
3.46644	-23.0696
3.33114	-23.1198
3.33114	-22.2185
3.18238	-22.2161
3.03363	-22.2107
2.88488	-22.2075
2.88488	-22.2075
2.71539	-22.6275
2.54591	-22.9842
2.54591	-22.9842
2.46116	-23.0849
2.37642	-23.1198
2.37642	-23.1198
2.25301	-23.1337
2.1296	-23.1621
2.00619	-23.1685
1.88278	-23.1122
1.75937	-22.9715
1.63596	-22.7492
1.51255	-22.4624
1.38914	-22.2185
1.38914	-22.2185
1.26332	-22.5063
1.13751	-22.8199
1.0117	-23.0424
0.88589	-23.1546
0.76008	-23.1691
0.63427	-23.1376
0.50846	-23.1186
0.50846	-23.1186
0.42372	-23.0832
0.33897	-22.9814
0.33897	-22.9814
0.16949	-22.6226
0	-22.2185
	--
#	Band-Index
0	-22.1635
0.16949	-22.2414
0.33897	-22.2832
0.33897	-22.2832
0.42372	-22.2975
0.50846	-22.3026
0.50846	-22.3026
0.63427	-22.3164
0.76008	-22.332
0.88589	-22.3276
1.0117	-22.299
1.13751	-22.2606
1.26332	-22.2299
1.38914	-22.1635
1.38914	-22.1635
1.51255	-22.2269
1.63596	-22.2504
1.75937	-22.2826
1.88278	-22.314
2.00619	-22.3328
2.1296	-22.3283
2.25301	-22.3006
2.37642	-22.2812
2.37642	-22.2812
2.46116	-22.2767
2.54591	-22.2639
2.54591	-22.2639
2.71539	-22.227
2.88488	-22.1636
2.88488	-22.1636
3.03363	-22.1619
3.18238	-22.163
3.33114	-22.1635
3.33114	-22.2813
3.46644	-22.2775
3.60174	-22.2648
3.73705	-22.2453
3.87235	-22.2265
4.00765	-22.1635
4.00765	-22.1635
4.13477	-22.2322
4.26188	-22.263
4.389	-22.2914
4.51611	-22.3026
	--
#	Band-Index
4.51611	-22.2162
4.389	-22.2073
4.26188	-22.1852
4.13477	-22.1626
4.00765	-22.1532
4.00765	-22.1532
3.87235	-22.1602
3.73705	-22.1798
3.60174	-22.2058
3.46644	-22.2286
3.33114	-22.238
3.33114	-22.1532
3.18238	-22.1554
3.03363	-22.1606
2.88488	-22.1636
2.88488	-22.1636
2.71539	-22.1833
2.54591	-22.2205
2.54591	-22.2205
2.46116	-22.2334
2.37642	-22.238
2.37642	-22.238
2.25301	-22.2564
2.1296	-22.2855
2.00619	-22.2908
1.88278	-22.2672
1.75937	-22.2283
1.63596	-22.1898
1.51255	-22.1628
1.38914	-22.1532
1.38914	-22.1532
1.26332	-22.1653
1.13751	-22.1985
1.0117	-22.2432
0.88589	-22.2823
0.76008	-22.2895
0.63427	-22.249
0.50846	-22.2162
0.50846	-22.2162
0.42372	-22.2122
0.33897	-22.2008
0.33897	-22.2008
0.16949	-22.1692
0	-22.1532
	--
#	Band-Index
0	-22.1531
0.16949	-21.6592
0.33897	-21.2165
0.33897	-21.2165
0.42372	-21.0802
0.50846	-21.0296
0.50846	-21.0296
0.63427	-20.9278
0.76008	-20.7405
0.88589	-20.8024
1.0117	-21.0744
1.13751	-21.411
1.26332	-21.792
1.38914	-22.1531
1.38914	-22.1531
1.51255	-21.8412
1.63596	-21.5019
1.75937	-21.1921
1.88278	-20.9241
2.00619	-20.7344
2.1296	-20.7782
2.25301	-20.9498
2.37642	-21.0302
2.37642	-21.0302
2.46116	-21.0756
2.54591	-21.2066
2.54591	-21.2066
2.71539	-21.6497
2.88488	-22.1613
2.88488	-22.1613
3.03363	-22.1606
3.18238	-22.1554
3.33114	-22.1531
3.33114	-21.0301
3.46644	-21.096
3.60174	-21.2839
3.73705	-21.5557
3.87235	-21.868
4.00765	-22.1531
4.00765	-22.1531
4.13477	-21.7892
4.26188	-21.417
4.389	-21.1389
4.51611	-21.0296
	--
#	Band-Index
4.51611	-21.0056
4.389	-21.0955
4.26188	-21.3611
4.13477	-21.7322
4.00765	-22.1107
4.00765	-22.1107
3.87235	-21.8123
3.73705	-21.505
3.60174	-21.244
3.46644	-21.0681
3.33114	-21.0053
3.33114	-22.1107
3.18238	-22.1115
3.03363	-22.1133
2.88488	-22.1142
2.88488	-22.1142
2.71539	-21.612
2.54591	-21.1775
2.54591	-21.1775
2.46116	-21.0497
2.37642	-21.0053
2.37642	-21.0053
2.25301	-20.9259
2.1296	-20.757
2.00619	-20.714
1.88278	-20.8904
1.75937	-21.1482
1.63596	-21.4508
1.51255	-21.7857
1.38914	-22.1107
1.38914	-22.1107
1.26332	-21.7363
1.13751	-21.3588
1.0117	-21.0282
0.88589	-20.7697
0.76008	-20.7177
0.63427	-20.9036
0.50846	-21.0056
0.50846	-21.0056
0.42372	-21.0446
0.33897	-21.1669
0.33897	-21.1669
0.16949	-21.6021
0	-22.1107
	--
#	Band-Index
0	-20.1642
0.16949	-20.1634
0.33897	-20.1402
0.33897	-20.1402
0.42372	-20.1157
0.50846	-20.1021
0.50846	-20.1021
0.63427	-20.1711
0.76008	-20.3121
0.88589	-20.2807
1.0117	-20.1919
1.13751	-20.1647
1.26332	-20.1636
1.38914	-20.1642
1.38914	-20.1642
1.51255	-20.1637
1.63596	-20.1632
1.75937	-20.1758
1.88278	-20.2268
2.00619	-20.3165
2.1296	-20.2818
2.25301	-20.1558
2.37642	-20.101
2.37642	-20.101
2.46116	-20.1117
2.54591	-20.133
2.54591	-20.133
2.71539	-20.1575
2.88488	-20.1599
2.88488	-20.1599
3.03363	-20.1612
3.18238	-20.1633
3.33114	-20.1642
3.33114	-20.101
3.46644	-20.1162
3.60174	-20.1437
3.73705	-20.1598
3.87235	-20.164
4.00765	-20.1642
4.00765	-20.1642
4.13477	-20.1642
4.26188	-20.1569
4.389	-20.1281
4.51611	-20.1021
	--
#	Band-Index
4.51611	-20.0732
4.389	-20.0878
4.26188	-20.111
4.13477	-20.1204
4.00765	-20.1642
4.00765	-20.1642
3.87235	-20.1344
3.73705	-20.1188
3.60174	-20.1078
3.46644	-20.0876
3.33114	-20.0748
3.33114	-20.1642
3.18238	-20.1632
3.03363	-20.1611
2.88488	-20.1599
2.88488	-20.1599
2.71539	-20.126
2.54591	-20.104
2.54591	-20.104
2.46116	-20.0845
2.37642	-20.0748
2.37642	-20.0748
2.25301	-20.1292
2.1296	-20.2522
2.00619	-20.2852
1.88278	-20.1957
1.75937	-20.147
1.63596	-20.1321
1.51255	-20.1348
1.38914	-20.1642
1.38914	-20.1642
1.26332	-20.1314
1.13751	-20.1351
1.0117	-20.1616
0.88589	-20.2458
0.76008	-20.2796
0.63427	-20.1452
0.50846	-20.0732
0.50846	-20.0732
0.42372	-20.0801
0.33897	-20.0965
0.33897	-20.0965
0.16949	-20.1188
0	-20.1642
	--
#	Band-Index
0	-20.1213
0.16949	-20.0855
0.33897	-19.9055
0.33897	-19.9055
0.42372	-19.8284
0.50846	-19.7978
0.50846	-19.7978
0.63427	-19.8129
0.76008	-19.833
0.88589	-19.8306
1.0117	-19.8595
1.13751	-19.9874
1.26332	-20.109
1.38914	-20.1213
1.38914	-20.1213
1.51255	-20.1161
1.63596	-20.0235
1.75937	-19.8995
1.88278	-19.8335
2.00619	-19.8337
2.1296	-19.8299
2.25301	-19.8069
2.37642	-19.7888
2.37642	-19.7888
2.46116	-19.8188
2.54591	-19.8954
2.54591	-19.8954
2.71539	-20.0781
2.88488	-20.1276
2.88488	-20.1276
3.03363	-20.1259
3.18238	-20.1227
3.33114	-20.1213
3.33114	-19.7889
3.46644	-19.8324
3.60174	-19.9369
3.73705	-20.0513
3.87235	-20.1214
4.00765	-20.1213
4.00765	-20.1213
4.13477	-20.1189
4.26188	-20
4.389	-19.8629
4.51611	-19.7978
	--
#	Band-Index
4.51611	-19.7487
4.389	-19.8109
4.26188	-19.9479
4.13477	-20.0722
4.00765	-20.1213
4.00765	-20.1213
3.87235	-20.09
3.73705	-20.0064
3.60174	-19.8965
3.46644	-19.7984
3.33114	-19.7574
3.33114	-20.1213
3.18238	-20.1227
3.03363	-20.1259
2.88488	-20.1276
2.88488	-20.1276
2.71539	-20.0458
2.54591	-19.8634
2.54591	-19.8634
2.46116	-19.7872
2.37642	-19.7574
2.37642	-19.7574
2.25301	-19.7737
2.1296	-19.795
2.00619	-19.7986
1.88278	-19.8006
1.75937	-19.8664
1.63596	-19.9866
1.51255	-20.0848
1.38914	-20.1213
1.38914	-20.1213
1.26332	-20.0737
1.13751	-19.9508
1.0117	-19.8272
0.88589	-19.7961
0.76008	-19.7977
0.63427	-19.7747
0.50846	-19.7486
0.50846	-19.7486
0.42372	-19.7776
0.33897	-19.8527
0.33897	-19.8527
0.16949	-20.0368
0	-20.1213
	--
#	Band-Index
0	-19.0055
0.16949	-19.0255
0.33897	-19.0979
0.33897	-19.0979
0.42372	-19.1413
0.50846	-19.1605
0.50846	-19.1605
0.63427	-19.1136
0.76008	-19.0525
0.88589	-19.0643
1.0117	-19.0888
1.13751	-19.0512
1.26332	-19.016
1.38914	-19.0055
1.38914	-19.0055
1.51255	-19.0131
1.63596	-19.0396
1.75937	-19.0793
1.88278	-19.0843
2.00619	-19.0509
2.1296	-19.0624
2.25301	-19.1226
2.37642	-19.1599
2.37642	-19.1599
2.46116	-19.1412
2.54591	-19.0979
2.54591	-19.0979
2.71539	-19.0187
2.88488	-18.9936
2.88488	-18.9936
3.03363	-18.9976
3.18238	-19.0033
3.33114	-19.0055
3.33114	-19.1599
3.46644	-19.1338
3.60174	-19.0792
3.73705	-19.0339
3.87235	-19.0115
4.00765	-19.0055
4.00765	-19.0055
4.13477	-19.0163
4.26188	-19.0549
4.389	-19.1209
4.51611	-19.1604
	--
#	Band-Index
4.51611	-19.1137
4.389	-19.0811
4.26188	-19.0199
4.13477	-18.9761
4.00765	-18.962
4.00765	-18.962
3.87235	-18.9718
3.73705	-19.0008
3.60174	-19.0454
3.46644	-19.0932
3.33114	-19.1159
3.33114	-18.962
3.18238	-18.9645
3.03363	-18.9705
2.88488	-18.9749
2.88488	-18.9749
2.71539	-18.9952
2.54591	-19.0624
2.54591	-19.0624
2.46116	-19.0998
2.37642	-19.116
2.37642	-19.116
2.25301	-19.0788
2.1296	-19.0187
2.00619	-19.007
1.88278	-19.0422
1.75937	-19.0439
1.63596	-19.0051
1.51255	-18.9728
1.38914	-18.962
1.38914	-18.962
1.26332	-18.9758
1.13751	-19.0165
1.0117	-19.0504
0.88589	-19.0199
0.76008	-19.0078
0.63427	-19.0681
0.50846	-19.1137
0.50846	-19.1137
0.42372	-19.0981
0.33897	-19.0609
0.33897	-19.0609
0.16949	-18.9874
0	-18.962
	--
#	Band-Index
0	-18.0697
0.16949	-18.1457
0.33897	-18.3186
0.33897	-18.3186
0.42372	-18.391
0.50846	-18.4191
0.50846	-18.4191
0.63427	-18.4212
0.76008	-18.4307
0.88589	-18.4209
1.0117	-18.347
1.13751	-18.2236
1.26332	-18.1126
1.38914	-18.0697
1.38914	-18.0697
1.51255	-18.1024
1.63596	-18.1907
1.75937	-18.3019
1.88278	-18.3915
2.00619	-18.431
2.1296	-18.4284
2.25301	-18.4199
2.37642	-18.4181
2.37642	-18.4181
2.46116	-18.3882
2.54591	-18.3124
2.54591	-18.3124
2.71539	-18.1352
2.88488	-18.0582
2.88488	-18.0582
3.03363	-18.0615
3.18238	-18.0671
3.33114	-18.0697
3.33114	-18.4181
3.46644	-18.3763
3.60174	-18.2784
3.73705	-18.1733
3.87235	-18.0971
4.00765	-18.0697
4.00765	-18.0697
4.13477	-18.1135
4.26188	-18.2282
4.389	-18.3589
4.51611	-18.4191
	--
#	Band-Index
4.51611	-18.3615
4.389	-18.2952
4.26188	-18.1567
4.13477	-18.0381
4.00765	-17.9931
4.00765	-17.9931
3.87235	-18.0232
3.73705	-18.1061
3.60174	-18.2193
3.46644	-18.322
3.33114	-18.3644
3.33114	-17.9931
3.18238	-17.9957
3.03363	-18.0017
2.88488	-18.0051
2.88488	-18.0051
2.71539	-18.0822
2.54591	-18.2592
2.54591	-18.2592
2.46116	-18.3347
2.37642	-18.3644
2.37642	-18.3644
2.25301	-18.3664
2.1296	-18.3751
2.00619	-18.3777
1.88278	-18.3353
1.75937	-18.2387
1.63596	-18.1203
1.51255	-18.0274
1.38914	-17.9931
1.38914	-17.9931
1.26332	-18.0371
1.13751	-18.152
1.0117	-18.283
0.88589	-18.3654
0.76008	-18.3768
0.63427	-18.3648
0.50846	-18.3615
0.50846	-18.3615
0.42372	-18.3303
0.33897	-18.252
0.33897	-18.252
0.16949	-18.0712
0	-17.9931
	--
#	Band-Index
0	-14.189
0.16949	-14.4825
0.33897	-14.9368
0.33897	-14.9368
0.42372	-15.0749
0.50846	-15.1227
0.50846	-15.1227
0.63427	-15.1554
0.76008	-15.233
0.88589	-15.1995
1.0117	-14.9848
1.13751	-14.669
1.26332	-14.3542
1.38914	-14.189
1.38914	-14.189
1.51255	-14.3199
1.63596	-14.5871
1.75937	-14.8718
1.88278	-15.1116
2.00619	-15.2343
2.1296	-15.2161
2.25301	-15.1416
2.37642	-15.1136
2.37642	-15.1136
2.46116	-15.0663
2.54591	-14.9297
2.54591	-14.9297
2.71539	-14.4778
2.88488	-14.1842
2.88488	-14.1842
3.03363	-14.1855
3.18238	-14.1878
3.33114	-14.189
3.33114	-15.1136
3.46644	-15.0469
3.60174	-14.8559
3.73705	-14.5791
3.87235	-14.3076
4.00765	-14.189
4.00765	-14.189
4.13477	-14.3679
4.26188	-14.7267
4.389	-15.0164
4.51611	-15.1227
	--
#	Band-Index
4.51611	-15.0848
4.389	-14.979
4.26188	-14.6896
4.13477	-14.3275
4.00765	-14.1889
4.00765	-14.1889
3.87235	-14.2669
3.73705	-14.5444
3.60174	-14.8269
3.46644	-15.0239
3.33114	-15.094
3.33114	-14.1889
3.18238	-14.1878
3.03363	-14.1854
2.88488	-14.1841
2.88488	-14.1841
2.71539	-14.4485
2.54591	-14.907
2.54591	-14.907
2.46116	-15.0459
2.37642	-15.094
2.37642	-15.094
2.25301	-15.1171
2.1296	-15.1848
2.00619	-15.2026
1.88278	-15.082
1.75937	-14.845
1.63596	-14.5589
1.51255	-14.2866
1.38914	-14.1889
1.38914	-14.1889
1.26332	-14.3198
1.13751	-14.6425
1.0117	-14.9576
0.88589	-15.1699
0.76008	-15.2029
0.63427	-15.1206
0.50846	-15.0848
0.50846	-15.0848
0.42372	-15.0372
0.33897	-14.8997
0.33897	-14.8997
0.16949	-14.4437
0	-14.1889
	--
#	Band-Index
0	-14.1449
0.16949	-14.3657
0.33897	-14.613
0.33897	-14.613
0.42372	-14.6839
0.50846	-14.708
0.50846	-14.708
0.63427	-14.8029
0.76008	-14.8789
0.88589	-14.8675
1.0117	-14.7754
1.13751	-14.5697
1.26332	-14.3035
1.38914	-14.1449
1.38914	-14.1449
1.51255	-14.2745
1.63596	-14.5016
1.75937	-14.7125
1.88278	-14.8337
2.00619	-14.8817
2.1296	-14.8708
2.25301	-14.7818
2.37642	-14.7017
2.37642	-14.7017
2.46116	-14.6776
2.54591	-14.6069
2.54591	-14.6069
2.71539	-14.3601
2.88488	-14.1498
2.88488	-14.1498
3.03363	-14.1485
3.18238	-14.146
3.33114	-14.1449
3.33114	-14.7017
3.46644	-14.6677
3.60174	-14.5688
3.73705	-14.4193
3.87235	-14.2627
4.00765	-14.1449
4.00765	-14.1449
4.13477	-14.299
4.26188	-14.5015
4.389	-14.654
4.51611	-14.7079
	--
#	Band-Index
4.51611	-14.6606
4.389	-14.6069
4.26188	-14.455
4.13477	-14.2539
4.00765	-14.1449
4.00765	-14.1449
3.87235	-14.2188
3.73705	-14.377
3.60174	-14.5298
3.46644	-14.6319
3.33114	-14.6671
3.33114	-14.1449
3.18238	-14.146
3.03363	-14.1485
2.88488	-14.1498
2.88488	-14.1498
2.71539	-14.3259
2.54591	-14.5724
2.54591	-14.5724
2.46116	-14.6431
2.37642	-14.6671
2.37642	-14.6671
2.25301	-14.7527
2.1296	-14.8517
2.00619	-14.8648
1.88278	-14.8112
1.75937	-14.6803
1.63596	-14.4618
1.51255	-14.2371
1.38914	-14.1449
1.38914	-14.1449
1.26332	-14.2636
1.13751	-14.5299
1.0117	-14.7459
0.88589	-14.849
0.76008	-14.8627
0.63427	-14.7657
0.50846	-14.6606
0.50846	-14.6606
0.42372	-14.6366
0.33897	-14.566
0.33897	-14.566
0.16949	-14.32
0	-14.1449
	--
#	Band-Index
0	-13.0915
0.16949	-13.3149
0.33897	-13.4603
0.33897	-13.4603
0.42372	-13.4963
0.50846	-13.5086
0.50846	-13.5086
0.63427	-13.4076
0.76008	-13.3096
0.88589	-13.3194
1.0117	-13.3576
1.13751	-13.3552
1.26332	-13.2518
1.38914	-13.0915
1.38914	-13.0915
1.51255	-13.2288
1.63596	-13.3413
1.75937	-13.3643
1.88278	-13.3401
2.00619	-13.3075
2.1296	-13.3227
2.25301	-13.4249
2.37642	-13.5065
2.37642	-13.5065
2.46116	-13.494
2.54591	-13.4577
2.54591	-13.4577
2.71539	-13.3103
2.88488	-13.0822
2.88488	-13.0822
3.03363	-13.0855
3.18238	-13.0898
3.33114	-13.0915
3.33114	-13.5066
3.46644	-13.489
3.60174	-13.4379
3.73705	-13.3525
3.87235	-13.2169
4.00765	-13.0915
4.00765	-13.0915
4.13477	-13.2571
4.26188	-13.4015
4.389	-13.4813
4.51611	-13.5088
	--
#	Band-Index
4.51611	-13.4821
4.389	-13.4544
4.26188	-13.3739
4.13477	-13.228
4.00765	-13.0601
4.00765	-13.0601
3.87235	-13.1883
3.73705	-13.327
3.60174	-13.4146
3.46644	-13.4671
3.33114	-13.4852
3.33114	-13.0601
3.18238	-13.0619
3.03363	-13.0665
2.88488	-13.07
2.88488	-13.07
2.71539	-13.2916
2.54591	-13.4367
2.54591	-13.4367
2.46116	-13.4728
2.37642	-13.4852
2.37642	-13.4852
2.25301	-13.4025
2.1296	-13.2997
2.00619	-13.2845
1.88278	-13.3172
1.75937	-13.3416
1.63596	-13.3168
1.51255	-13.2001
1.38914	-13.0601
1.38914	-13.0601
1.26332	-13.2232
1.13751	-13.3309
1.0117	-13.3348
0.88589	-13.2963
0.76008	-13.2865
0.63427	-13.3827
0.50846	-13.4821
0.50846	-13.4821
0.42372	-13.4697
0.33897	-13.4333
0.33897	-13.4333
0.16949	-13.2864
0	-13.0601
	--
#	Band-Index
0	-12.4882
0.16949	-12.1573
0.33897	-11.5713
0.33897	-11.5713
0.42372	-11.4023
0.50846	-11.3591
0.50846	-11.3591
0.63427	-11.393
0.76008	-11.3941
0.88589	-11.3995
1.0117	-11.4877
1.13751	-11.8822
1.26332	-12.2968
1.38914	-12.4882
1.38914	-12.4882
1.51255	-12.338
1.63596	-11.9945
1.75937	-11.6082
1.88278	-11.4211
2.00619	-11.3947
2.1296	-11.3954
2.25301	-11.3914
2.37642	-11.3563
2.37642	-11.3563
2.46116	-11.3978
2.54591	-11.5686
2.54591	-11.5686
2.71539	-12.1559
2.88488	-12.4881
2.88488	-12.4881
3.03363	-12.4881
3.18238	-12.4882
3.33114	-12.4882
3.33114	-11.3563
3.46644	-11.4207
3.60174	-11.6738
3.73705	-12.0385
3.87235	-12.3568
4.00765	-12.4882
4.00765	-12.4882
4.13477	-12.2897
4.26188	-11.8535
4.389	-11.4687
4.51611	-11.3592
	--
#	Band-Index
4.51611	-11.3566
4.389	-11.456
4.26188	-11.8269
4.13477	-12.2592
4.00765	-12.4882
4.00765	-12.4882
3.87235	-12.3267
3.73705	-12.0103
3.60174	-11.6549
3.46644	-11.4172
3.33114	-11.3541
3.33114	-12.4882
3.18238	-12.4882
3.03363	-12.4881
2.88488	-12.4881
2.88488	-12.4881
2.71539	-12.1287
2.54591	-11.5566
2.54591	-11.5566
2.46116	-11.3959
2.37642	-11.3542
2.37642	-11.3542
2.25301	-11.3866
2.1296	-11.3871
2.00619	-11.3859
1.88278	-11.4153
1.75937	-11.5942
1.63596	-11.9683
1.51255	-12.3092
1.38914	-12.4882
1.38914	-12.4882
1.26332	-12.2681
1.13751	-11.8577
1.0117	-11.4846
0.88589	-11.3914
0.76008	-11.3854
0.63427	-11.3874
0.50846	-11.3566
0.50846	-11.3566
0.42372	-11.3911
0.33897	-11.5538
0.33897	-11.5538
0.16949	-12.1271
0	-12.4882
	--
#	Band-Index
0	-12.4588
0.16949	-11.9066
0.33897	-11.4275
0.33897	-11.4275
0.42372	-11.3724
0.50846	-11.3446
0.50846	-11.3446
0.63427	-11.2012
0.76008	-11.0061
0.88589	-11.0215
1.0117	-11.2875
1.13751	-11.5794
1.26332	-12.1024
1.38914	-12.4588
1.38914	-12.4588
1.51255	-12.1739
1.63596	-11.6861
1.75937	-11.3931
1.88278	-11.1098
2.00619	-11.0008
2.1296	-11.0343
2.25301	-11.2281
2.37642	-11.3474
2.37642	-11.3474
2.46116	-11.3685
2.54591	-11.4216
2.54591	-11.4216
2.71539	-11.904
2.88488	-12.4592
2.88488	-12.4592
3.03363	-12.4591
3.18238	-12.4589
3.33114	-12.4588
3.33114	-11.3472
3.46644	-11.3753
3.60174	-11.4695
3.73705	-11.7605
3.87235	-12.2128
4.00765	-12.4588
4.00765	-12.4588
4.13477	-12.0997
4.26188	-11.5857
4.389	-11.3923
4.51611	-11.3445
	--
#	Band-Index
4.51611	-11.3433
4.389	-11.3713
4.26188	-11.5565
4.13477	-12.0722
4.00765	-12.4588
4.00765	-12.4588
3.87235	-12.1856
3.73705	-11.734
3.60174	-11.4502
3.46644	-11.3642
3.33114	-11.3472
3.33114	-12.4588
3.18238	-12.4589
3.03363	-12.4591
2.88488	-12.4592
2.88488	-12.4592
2.71539	-11.8813
2.54591	-11.4098
2.54591	-11.4098
2.46116	-11.3589
2.37642	-11.3472
2.37642	-11.3472
2.25301	-11.2191
2.1296	-11.0142
2.00619	-10.977
1.88278	-11.0824
1.75937	-11.3655
1.63596	-11.6589
1.51255	-12.1472
1.38914	-12.4588
1.38914	-12.4588
1.26332	-12.0757
1.13751	-11.5507
1.0117	-11.2531
0.88589	-10.9985
0.76008	-10.9826
0.63427	-11.1893
0.50846	-11.3433
0.50846	-11.3433
0.42372	-11.3541
0.33897	-11.4032
0.33897	-11.4032
0.16949	-11.8784
0	-12.4588
	--
#	Band-Index
0	-10.9952
0.16949	-10.9959
0.33897	-10.9339
0.33897	-10.9339
0.42372	-10.8282
0.50846	-10.7594
0.50846	-10.7594
0.63427	-10.766
0.76008	-10.6478
0.88589	-10.7877
1.0117	-10.9883
1.13751	-11.0011
1.26332	-10.9975
1.38914	-10.9952
1.38914	-10.9952
1.51255	-10.997
1.63596	-11.0006
1.75937	-10.9975
1.88278	-10.9451
2.00619	-10.6459
2.1296	-10.7059
2.25301	-10.7662
2.37642	-10.7597
2.37642	-10.7597
2.46116	-10.8281
2.54591	-10.9334
2.54591	-10.9334
2.71539	-10.9948
2.88488	-10.9938
2.88488	-10.9938
3.03363	-10.9943
3.18238	-10.995
3.33114	-10.9952
3.33114	-10.7597
3.46644	-10.8513
3.60174	-10.96
3.73705	-10.9931
3.87235	-10.9963
4.00765	-10.9952
4.00765	-10.9952
4.13477	-10.9966
4.26188	-10.9835
4.389	-10.8859
4.51611	-10.7594
	--
#	Band-Index
4.51611	-10.7065
4.389	-10.8487
4.26188	-10.9695
4.13477	-10.99
4.00765	-10.9951
4.00765	-10.9951
3.87235	-10.9905
3.73705	-10.9842
3.60174	-10.9401
3.46644	-10.8096
3.33114	-10.7066
3.33114	-10.9951
3.18238	-10.9949
3.03363	-10.9942
2.88488	-10.9936
2.88488	-10.9936
2.71539	-10.9897
2.54591	-10.9073
2.54591	-10.9073
2.46116	-10.7832
2.37642	-10.7066
2.37642	-10.7066
2.25301	-10.7161
2.1296	-10.6623
2.00619	-10.6028
1.88278	-10.9172
1.75937	-10.9838
1.63596	-10.9922
1.51255	-10.991
1.38914	-10.9951
1.38914	-10.9951
1.26332	-10.9912
1.13751	-10.9913
1.0117	-10.9705
0.88589	-10.7496
0.76008	-10.6041
0.63427	-10.7167
0.50846	-10.7065
0.50846	-10.7065
0.42372	-10.7826
0.33897	-10.9061
0.33897	-10.9061
0.16949	-10.988
0	-10.9951
	--
#	Band-Index
0	-10.99
0.16949	-10.9117
0.33897	-10.3093
0.33897	-10.3093
0.42372	-9.79697
0.50846	-9.38818
0.50846	-9.38818
0.63427	-9.72716
0.76008	-10.1747
0.88589	-10.0323
1.0117	-10.1202
1.13751	-10.7108
1.26332	-10.9548
1.38914	-10.99
1.38914	-10.99
1.51255	-10.9657
1.63596	-10.8085
1.75937	-10.3569
1.88278	-9.92157
2.00619	-10.1866
2.1296	-10.0737
2.25301	-9.67025
2.37642	-9.38892
2.37642	-9.38892
2.46116	-9.79714
2.54591	-10.3084
2.54591	-10.3084
2.71539	-10.9116
2.88488	-10.992
2.88488	-10.992
3.03363	-10.9913
3.18238	-10.9903
3.33114	-10.99
3.33114	-9.38898
3.46644	-9.90222
3.60174	-10.4902
3.73705	-10.8546
3.87235	-10.971
4.00765	-10.99
4.00765	-10.99
4.13477	-10.9547
4.26188	-10.712
4.389	-10.0589
4.51611	-9.38824
	--
#	Band-Index
4.51611	-9.38041
4.389	-10.0442
4.26188	-10.6986
4.13477	-10.9521
4.00765	-10.9899
4.00765	-10.9899
3.87235	-10.9681
3.73705	-10.8471
3.60174	-10.4777
3.46644	-9.89017
3.33114	-9.38123
3.33114	-10.9899
3.18238	-10.9902
3.03363	-10.9912
2.88488	-10.9919
2.88488	-10.9919
2.71539	-10.908
2.54591	-10.2967
2.54591	-10.2967
2.46116	-9.78561
2.37642	-9.38117
2.37642	-9.38117
2.25301	-9.65036
2.1296	-10.0563
2.00619	-10.1721
1.88278	-9.89319
1.75937	-10.3378
1.63596	-10.7981
1.51255	-10.9629
1.38914	-10.9899
1.38914	-10.9899
1.26332	-10.952
1.13751	-10.6966
1.0117	-10.097
0.88589	-10.0079
0.76008	-10.1601
0.63427	-9.70708
0.50846	-9.38035
0.50846	-9.38035
0.42372	-9.7836
0.33897	-10.2938
0.33897	-10.2938
0.16949	-10.9067
0	-10.9899
	--
#	Band-Index
0	-9.485
0.16949	-9.42064
0.33897	-9.24932
0.33897	-9.24932
0.42372	-9.24802
0.50846	-9.33697
0.50846	-9.33697
0.63427	-9.26973
0.76008	-9.12164
0.88589	-9.21728
1.0117	-9.21993
1.13751	-9.34706
1.26332	-9.44918
1.38914	-9.485
1.38914	-9.485
1.51255	-9.44974
1.63596	-9.34813
1.75937	-9.19503
1.88278	-9.33437
2.00619	-9.12413
2.1296	-9.15533
2.25301	-9.28569
2.37642	-9.33729
2.37642	-9.33729
2.46116	-9.24774
2.54591	-9.05216
2.54591	-9.05216
2.71539	-9.04317
2.88488	-9.09007
2.88488	-9.09007
3.03363	-9.28031
3.18238	-9.43037
3.33114	-9.485
3.33114	-9.33732
3.46644	-9.21327
3.60174	-9.13542
3.73705	-9.31787
3.87235	-9.44171
4.00765	-9.485
4.00765	-9.485
4.13477	-9.44844
4.26188	-9.3447
4.389	-9.19981
4.51611	-9.33701
	--
#	Band-Index
4.51611	-9.32534
4.389	-9.15622
4.26188	-8.85379
4.13477	-8.65033
4.00765	-8.65836
4.00765	-8.65836
3.87235	-8.67177
3.73705	-8.75554
3.60174	-8.96922
3.46644	-9.19695
3.33114	-9.32574
3.33114	-8.65836
3.18238	-8.71296
3.03363	-8.86367
2.88488	-9.05449
2.88488	-9.05449
2.71539	-9.00022
2.54591	-9.03146
2.54591	-9.03146
2.46116	-9.2327
2.37642	-9.32568
2.37642	-9.32568
2.25301	-9.28466
2.1296	-9.15239
2.00619	-9.12058
1.88278	-9.32991
1.75937	-9.07345
1.63596	-8.7905
1.51255	-8.65939
1.38914	-8.65836
1.38914	-8.65836
1.26332	-8.65045
1.13751	-8.85845
1.0117	-9.20402
0.88589	-9.21456
0.76008	-9.11903
0.63427	-9.26578
0.50846	-9.32528
0.50846	-9.32528
0.42372	-9.23179
0.33897	-9.05279
0.33897	-9.05279
0.16949	-8.70236
0	-8.65836
	--
#	Band-Index
0	-8.5836
0.16949	-8.67326
0.33897	-9.0304
0.33897	-9.0304
0.42372	-9.15475
0.50846	-9.10882
0.50846	-9.10882
0.63427	-9.08236
0.76008	-9.02795
0.88589	-9.05665
1.0117	-9.19865
1.13751	-8.83214
1.26332	-8.64859
1.38914	-8.5836
1.38914	-8.5836
1.51255	-8.63312
1.63596	-8.76313
1.75937	-9.05281
1.88278	-9.0237
2.00619	-8.8994
2.1296	-8.87229
2.25301	-8.8711
2.37642	-9.03707
2.37642	-9.03707
2.46116	-8.88463
2.54591	-8.9328
2.54591	-8.9328
2.71539	-8.70168
2.88488	-8.58296
2.88488	-8.58296
3.03363	-8.58315
3.18238	-8.58343
3.33114	-8.5836
3.33114	-9.03702
3.46644	-8.94862
3.60174	-8.94601
3.73705	-8.72778
3.87235	-8.62567
4.00765	-8.5836
4.00765	-8.5836
4.13477	-8.64978
4.26188	-8.82721
4.389	-9.13671
4.51611	-9.10883
	--
#	Band-Index
4.51611	-9.03564
4.389	-8.68503
4.26188	-8.64447
4.13477	-8.61993
4.00765	-8.55288
4.00765	-8.55288
3.87235	-8.59561
3.73705	-8.70608
3.60174	-8.74684
3.46644	-8.77825
3.33114	-9.02709
3.33114	-8.55288
3.18238	-8.55303
3.03363	-8.5534
2.88488	-8.55355
2.88488	-8.55355
2.71539	-8.67402
2.54591	-8.86784
2.54591	-8.86784
2.46116	-8.81079
2.37642	-9.0271
2.37642	-9.0271
2.25301	-8.78925
2.1296	-8.74105
2.00619	-8.74339
1.88278	-8.71955
1.75937	-8.68601
1.63596	-8.66605
1.51255	-8.60309
1.38914	-8.55288
1.38914	-8.55288
1.26332	-8.61872
1.13751	-8.64316
1.0117	-8.6752
0.88589	-8.74706
0.76008	-8.7655
0.63427	-8.74387
0.50846	-9.0357
0.50846	-9.0357
0.42372	-8.70923
0.33897	-8.66457
0.33897	-8.66457
0.16949	-8.64618
0	-8.55288
	--
#	Band-Index
0	-7.06879
0.16949	-7.36747
0.33897	-8.14541
0.33897	-8.14541
0.42372	-8.63827
0.50846	-9.0187
0.50846	-9.0187
0.63427	-8.71686
0.76008	-8.34592
0.88589	-8.32794
1.0117	-8.07607
1.13751	-7.63704
1.26332	-7.23254
1.38914	-7.06879
1.38914	-7.06879
1.51255	-7.19564
1.63596	-7.52347
1.75937	-7.92181
1.88278	-8.2407
2.00619	-8.32034
2.1296	-8.4239
2.25301	-8.76951
2.37642	-8.86402
2.37642	-8.86402
2.46116	-8.63833
2.54591	-8.14567
2.54591	-8.14567
2.71539	-7.36682
2.88488	-7.06858
2.88488	-7.06858
3.03363	-7.06865
3.18238	-7.06874
3.33114	-7.06879
3.33114	-8.86402
3.46644	-8.53755
3.60174	-7.96264
3.73705	-7.49178
3.87235	-7.17937
4.00765	-7.06879
4.00765	-7.06879
4.13477	-7.23995
4.26188	-7.71054
4.389	-8.38728
4.51611	-9.0187
	--
#	Band-Index
4.51611	-8.7387
4.389	-8.37779
4.26188	-7.70631
4.13477	-7.23759
4.00765	-7.06876
4.00765	-7.06876
3.87235	-7.17655
3.73705	-7.48943
3.60174	-7.95623
3.46644	-8.52419
3.33114	-8.77236
3.33114	-7.06876
3.18238	-7.06871
3.03363	-7.06862
2.88488	-7.06855
2.88488	-7.06855
2.71539	-7.36656
2.54591	-8.13756
2.54591	-8.13756
2.46116	-8.62166
2.37642	-8.77236
2.37642	-8.77236
2.25301	-8.71978
2.1296	-8.40012
2.00619	-8.29408
1.88278	-8.22457
1.75937	-7.91297
1.63596	-7.52045
1.51255	-7.193
1.38914	-7.06876
1.38914	-7.06876
1.26332	-7.23021
1.13751	-7.63253
1.0117	-8.06425
0.88589	-8.30717
0.76008	-8.32135
0.63427	-8.69887
0.50846	-8.73871
0.50846	-8.73871
0.42372	-8.62682
0.33897	-8.1377
0.33897	-8.1377
0.16949	-7.36548
0	-7.06876
	--
#	Band-Index
0	-7.06468
0.16949	-7.15334
0.33897	-7.42079
0.33897	-7.42079
0.42372	-7.48053
0.50846	-7.47941
0.50846	-7.47941
0.63427	-7.52804
0.76008	-7.92623
0.88589	-7.83838
1.0117	-7.5279
1.13751	-7.27941
1.26332	-7.12231
1.38914	-7.06468
1.38914	-7.06468
1.51255	-7.10981
1.63596	-7.23113
1.75937	-7.42852
1.88278	-7.68099
2.00619	-7.94795
2.1296	-7.83161
2.25301	-7.61431
2.37642	-7.59961
2.37642	-7.59961
2.46116	-7.54367
2.54591	-7.39146
2.54591	-7.39146
2.71539	-7.15303
2.88488	-7.06516
2.88488	-7.06516
3.03363	-7.06502
3.18238	-7.06477
3.33114	-7.06468
3.33114	-7.59959
3.46644	-7.5137
3.60174	-7.34542
3.73705	-7.18309
3.87235	-7.10212
4.00765	-7.06468
4.00765	-7.06468
4.13477	-7.11939
4.26188	-7.27104
4.389	-7.46181
4.51611	-7.47942
	--
#	Band-Index
4.51611	-7.35199
4.389	-7.31943
4.26188	-7.22862
4.13477	-7.11569
4.00765	-7.06467
4.00765	-7.06467
3.87235	-7.09833
3.73705	-7.18038
3.60174	-7.27021
3.46644	-7.36238
3.33114	-7.44387
3.33114	-7.06467
3.18238	-7.06476
3.03363	-7.06502
2.88488	-7.06516
2.88488	-7.06516
2.71539	-7.15061
2.54591	-7.29408
2.54591	-7.29408
2.46116	-7.39485
2.37642	-7.44386
2.37642	-7.44386
2.25301	-7.498
2.1296	-7.82665
2.00619	-7.94659
1.88278	-7.67719
1.75937	-7.42344
1.63596	-7.22798
1.51255	-7.10601
1.38914	-7.06467
1.38914	-7.06467
1.26332	-7.11856
1.13751	-7.27644
1.0117	-7.52525
0.88589	-7.83607
0.76008	-7.92319
0.63427	-7.52548
0.50846	-7.352
0.50846	-7.352
0.42372	-7.33749
0.33897	-7.2947
0.33897	-7.2947
0.16949	-7.14995
0	-7.06467
	--
#	Band-Index
0	-6.56073
0.16949	-7.04925
0.33897	-7.29273
0.33897	-7.29273
0.42372	-7.3355
0.50846	-7.34991
0.50846	-7.34991
0.63427	-7.52071
0.76008	-7.6064
0.88589	-7.58595
1.0117	-7.47289
1.13751	-7.25565
1.26332	-6.91425
1.38914	-6.56073
1.38914	-6.56073
1.51255	-6.86233
1.63596	-7.17065
1.75937	-7.39361
1.88278	-7.52536
2.00619	-7.5965
2.1296	-7.62951
2.25301	-7.4851
2.37642	-7.35214
2.37642	-7.35214
2.46116	-7.33743
2.54591	-7.29382
2.54591	-7.29382
2.71539	-6.91476
2.88488	-6.46539
2.88488	-6.46539
3.03363	-6.50772
3.18238	-6.54792
3.33114	-6.56073
3.33114	-7.35214
3.46644	-7.33099
3.60174	-7.269
3.73705	-7.11885
3.87235	-6.83238
4.00765	-6.56073
4.00765	-6.56073
4.13477	-6.9208
4.26188	-7.22607
4.389	-7.31748
4.51611	-7.34986
	--
#	Band-Index
4.51611	-7.34224
4.389	-7.18973
4.26188	-6.8862
4.13477	-6.51089
4.00765	-6.42759
4.00765	-6.42759
3.87235	-6.44184
3.73705	-6.78493
3.60174	-7.11371
3.46644	-7.32968
3.33114	-7.35029
3.33114	-6.42759
3.18238	-6.38369
3.03363	-6.30084
2.88488	-6.36365
2.88488	-6.36365
2.71539	-6.81193
2.54591	-7.25818
2.54591	-7.25818
2.46116	-7.33605
2.37642	-7.35035
2.37642	-7.35035
2.25301	-7.4535
2.1296	-7.51162
2.00619	-7.53838
1.88278	-7.42591
1.75937	-7.18034
1.63596	-6.86068
1.51255	-6.51832
1.38914	-6.42759
1.38914	-6.42759
1.26332	-6.56312
1.13751	-6.94688
1.0117	-7.25876
0.88589	-7.41394
0.76008	-7.42949
0.63427	-7.39653
0.50846	-7.34226
0.50846	-7.34226
0.42372	-7.26553
0.33897	-7.09934
0.33897	-7.09934
0.16949	-6.64123
0	-6.42759
	--
#	Band-Index
0	-6.42756
0.16949	-6.4967
0.33897	-6.6028
0.33897	-6.6028
0.42372	-6.63537
0.50846	-6.64668
0.50846	-6.64668
0.63427	-6.53654
0.76008	-6.34561
0.88589	-6.37413
1.0117	-6.42545
1.13751	-6.42096
1.26332	-6.38991
1.38914	-6.42756
1.38914	-6.42756
1.51255	-6.37869
1.63596	-6.40293
1.75937	-6.40308
1.88278	-6.3863
2.00619	-6.34079
2.1296	-6.36013
2.25301	-6.33016
2.37642	-6.24271
2.37642	-6.24271
2.46116	-6.23603
2.54591	-6.21735
2.54591	-6.21735
2.71539	-6.163
2.88488	-6.1338
2.88488	-6.1338
3.03363	-6.26774
3.18238	-6.38367
3.33114	-6.42756
3.33114	-6.24275
3.46644	-6.3492
3.60174	-6.42454
3.73705	-6.44993
3.87235	-6.43924
4.00765	-6.42756
4.00765	-6.42756
4.13477	-6.46998
4.26188	-6.55359
4.389	-6.62157
4.51611	-6.6467
	--
#	Band-Index
4.51611	-5.78722
4.389	-5.7958
4.26188	-5.826
4.13477	-6.06247
4.00765	-6.18431
4.00765	-6.18431
3.87235	-6.13229
3.73705	-5.89865
3.60174	-5.96547
3.46644	-6.08835
3.33114	-6.2154
3.33114	-6.18431
3.18238	-6.21857
3.03363	-6.26771
2.88488	-6.13375
2.88488	-6.13375
2.71539	-6.13711
2.54591	-6.19049
2.54591	-6.19049
2.46116	-6.20883
2.37642	-6.2154
2.37642	-6.2154
2.25301	-6.20156
2.1296	-6.26631
2.00619	-6.28508
1.88278	-6.16475
1.75937	-6.06195
1.63596	-6.02245
1.51255	-6.14528
1.38914	-6.18431
1.38914	-6.18431
1.26332	-6.115
1.13751	-6.02029
1.0117	-6.06391
0.88589	-6.17309
0.76008	-6.21243
0.63427	-5.9643
0.50846	-5.7872
0.50846	-5.7872
0.42372	-5.79089
0.33897	-5.80312
0.33897	-5.80312
0.16949	-5.93077
0	-6.18431
	--
#	Band-Index
0	-5.90552
0.16949	-5.85846
0.33897	-5.45636
0.33897	-5.45636
0.42372	-5.26254
0.50846	-5.13902
0.50846	-5.13902
0.63427	-5.02615
0.76008	-4.95561
0.88589	-4.9718
1.0117	-5.23344
1.13751	-5.5636
1.26332	-5.84982
1.38914	-5.90552
1.38914	-5.90552
1.51255	-5.87049
1.63596	-5.65329
1.75937	-5.35762
1.88278	-5.09491
2.00619	-4.97244
2.1296	-4.98973
2.25301	-5.10478
2.37642	-5.19935
2.37642	-5.19935
2.46116	-5.22948
2.54591	-5.32385
2.54591	-5.32385
2.71539	-5.70833
2.88488	-6.10835
2.88488	-6.10835
3.03363	-5.99688
3.18238	-5.92638
3.33114	-5.90552
3.33114	-5.19934
3.46644	-5.25511
3.60174	-5.47753
3.73705	-5.78987
3.87235	-5.89448
4.00765	-5.90552
4.00765	-5.90552
4.13477	-5.87575
4.26188	-5.68134
4.389	-5.35489
4.51611	-5.13902
	--
#	Band-Index
4.51611	-5.0582
4.389	-5.09326
4.26188	-5.22042
4.13477	-5.5631
4.00765	-5.90551
4.00765	-5.90551
3.87235	-5.66081
3.73705	-5.38857
3.60174	-5.24518
3.46644	-5.18349
3.33114	-5.14663
3.33114	-5.90551
3.18238	-5.92636
3.03363	-5.99686
2.88488	-6.10835
2.88488	-6.10835
2.71539	-5.6828
2.54591	-5.29595
2.54591	-5.29595
2.46116	-5.18565
2.37642	-5.14662
[truncated: 1,679 more rows]

## Sheet: Fig. 4a DOS
#Energy	total	C_total	N_total	C_s	C_p	N_s	N_p
-26.6059	0	0	0	0	0	0	0
-26.5679	0	0	0	0	0	0	0
-26.5299	0	0	0	0	0	0	0
-26.4919	0	0	0	0	0	0	0
-26.4539	0	0	0	0	0	0	0
-26.4159	0	0	0	0	0	0	0
-26.3779	0	0	0	0	0	0	0
-26.3399	0	0	0	0	0	0	0
-26.3019	0	0	0	0	0	0	0
-26.2639	0	0	0	0	0	0	0
-26.2259	0	0	0	0	0	0	0
-26.1879	0	0	0	0	0	0	0
-26.1499	0	0	0	0	0	0	0
-26.1119	0	0	0	0	0	0	0
-26.0739	0	0	0	0	0	0	0
-26.0359	0	0	0	0	0	0	0
-25.9979	0	0	0	0	0	0	0
-25.9599	0	0	0	0	0	0	0
-25.9219	0	0	0	0	0	0	0
-25.8839	0	0	0	0	0	0	0
-25.8459	0	0	0	0	0	0	0
-25.8079	0	0	0	0	0	0	0
-25.7699	0	0	0	0	0	0	0
-25.7319	0	0	0	0	0	0	0
-25.6939	0	0	0	0	0	0	0
-25.6559	0	0	0	0	0	0	0
-25.6179	0	0	0	0	0	0	0
-25.5799	0	0	0	0	0	0	0
-25.5419	0	0	0	0	0	0	0
-25.5039	0	0	0	0	0	0	0
-25.4659	0	0	0	0	0	0	0
-25.4279	0	0	0	0	0	0	0
-25.3899	0	0	0	0	0	0	0
-25.3519	0	0	0	0	0	0	0
-25.3139	0	0	0	0	0	0	0
-25.2759	0	0	0	0	0	0	0
-25.2379	0	0	0	0	0	0	0
-25.1999	0	0	0	0	0	0	0
-25.1619	0	0	0	0	0	0	0
-25.1239	0	0	0	0	0	0	0
-25.0859	0	0	0	0	0	0	0
-25.0479	1e-05	0	0	0	0	0	0
-25.0099	0.00064	0.00024	0.0004	0.00023	1e-05	0.00037	2e-05
-24.9719	0.02572	0.00979	0.01593	0.00922	0.00057	0.01497	0.00096
-24.9339	0.37474	0.14263	0.23211	0.1343	0.00833	0.21814	0.01397
-24.8959	2.16837	0.82515	1.34322	0.77666	0.04849	1.26232	0.0809
-24.8579	5.5565	2.11372	3.44278	1.98816	0.12556	3.23523	0.20755
-24.8199	7.04311	2.67727	4.36584	2.514	0.16327	4.10145	0.26439
-24.7819	7.17941	2.72202	4.4574	2.52694	0.19508	4.17542	0.28198
-24.7439	15.4503	5.84104	9.60927	5.3495	0.49154	8.96991	0.63936
-24.7059	24.382	9.21403	15.1679	8.4222	0.79183	14.1512	1.01669
-24.6679	15.2658	5.76998	9.4958	5.273	0.49698	8.85845	0.63735
-24.6299	3.54088	1.33837	2.20251	1.22296	0.11541	2.05454	0.14797
-24.5919	0.29737	0.11241	0.18496	0.10271	0.0097	0.17253	0.01243
-24.5539	0.00882	0.00333	0.00549	0.00305	0.00029	0.00512	0.00037
-24.5159	9e-05	3e-05	6e-05	3e-05	0	5e-05	0
-24.4779	0	0	0	0	0	0	0
-24.4399	0	0	0	0	0	0	0
-24.4019	0	0	0	0	0	0	0
-24.3639	0	0	0	0	0	0	0
-24.3259	0	0	0	0	0	0	0
-24.2879	0	0	0	0	0	0	0
-24.2499	0	0	0	0	0	0	0
-24.2119	0	0	0	0	0	0	0
-24.1739	0	0	0	0	0	0	0
-24.1359	0	0	0	0	0	0	0
-24.0969	0	0	0	0	0	0	0
-24.0589	0	0	0	0	0	0	0
-24.0209	0	0	0	0	0	0	0
-23.9829	0	0	0	0	0	0	0
-23.9449	0	0	0	0	0	0	0
-23.9069	0	0	0	0	0	0	0
-23.8689	0	0	0	0	0	0	0
-23.8309	0	0	0	0	0	0	0
-23.7929	0	0	0	0	0	0	0
-23.7549	0	0	0	0	0	0	0
-23.7169	0	0	0	0	0	0	0
-23.6789	0	0	0	0	0	0	0
-23.6409	0	0	0	0	0	0	0
-23.6029	0	0	0	0	0	0	0
-23.5649	0	0	0	0	0	0	0
-23.5269	0	0	0	0	0	0	0
-23.4889	0	0	0	0	0	0	0
-23.4509	0	0	0	0	0	0	0
-23.4129	0	0	0	0	0	0	0
-23.3749	0	0	0	0	0	0	0
-23.3369	0.00019	7e-05	0.00012	7e-05	1e-05	0.00011	1e-05
-23.2989	0.01499	0.00571	0.00927	0.00527	0.00044	0.00839	0.00089
-23.2609	0.39028	0.14881	0.24146	0.13732	0.0115	0.21837	0.0231
-23.2229	3.48208	1.32778	2.1543	1.22519	0.10259	1.94825	0.20605
-23.1849	11.3412	4.32506	7.01618	3.99083	0.33423	6.34528	0.6709
-23.1469	16.6562	6.35295	10.3032	5.8616	0.49135	9.3192	0.98403
-23.1089	16.124	6.15275	9.97123	5.67629	0.47646	9.0205	0.95073
-23.0709	9.62263	3.6721	5.95053	3.38751	0.28459	5.38367	0.56686
-23.0329	2.42894	0.92692	1.50202	0.85508	0.07184	1.35897	0.14305
-22.9949	0.21949	0.08376	0.13573	0.07727	0.00649	0.1228	0.01293
-22.9569	0.00675	0.00258	0.00417	0.00238	0.0002	0.00378	0.0004
-22.9189	7e-05	3e-05	4e-05	2e-05	0	4e-05	0
-22.8809	0	0	0	0	0	0	0
-22.8429	0	0	0	0	0	0	0
-22.8049	0	0	0	0	0	0	0
-22.7669	0	0	0	0	0	0	0
-22.7289	0	0	0	0	0	0	0
-22.6909	0	0	0	0	0	0	0
-22.6529	0	0	0	0	0	0	0
-22.6149	0	0	0	0	0	0	0
-22.5769	0	0	0	0	0	0	0
-22.5389	0	0	0	0	0	0	0
-22.5009	0	0	0	0	0	0	0
-22.4629	5e-05	2e-05	3e-05	2e-05	0	2e-05	0
-22.4249	0.00452	0.0018	0.00272	0.00151	0.0003	0.00225	0.00046
-22.3869	0.15051	0.06003	0.09048	0.05018	0.00985	0.07502	0.01546
-22.3489	1.78462	0.71186	1.07276	0.59501	0.11685	0.88936	0.1834
-22.3109	8.04154	3.20784	4.8337	2.68083	0.52701	4.00688	0.82682
-22.2729	16.3822	6.53537	9.84686	5.4592	1.07617	8.15862	1.68823
-22.2349	22.6605	9.03063	13.6298	7.5338	1.49683	11.2896	2.34021
-22.1969	26.3672	10.4249	15.9424	8.6721	1.75277	13.2858	2.65656
-22.1589	23.3031	8.98633	14.3168	7.4318	1.55453	12.1862	2.13055
-22.1209	16.36	6.07597	10.284	4.9861	1.08987	9.0238	1.26023
-22.0829	7.93301	2.81467	5.11834	2.28943	0.52524	4.6466	0.47174
-22.0449	2.21802	0.75418	1.46384	0.60833	0.14586	1.36695	0.09688
-22.0069	0.28861	0.09593	0.19268	0.07702	0.01892	0.18243	0.01026
-21.9689	0.01444	0.00476	0.00968	0.00382	0.00095	0.00921	0.00047
-21.9309	0.00025	8e-05	0.00017	7e-05	2e-05	0.00016	1e-05
-21.8929	0	0	0	0	0	0	0
-21.8549	0	0	0	0	0	0	0
-21.8169	0	0	0	0	0	0	0
-21.7789	0	0	0	0	0	0	0
-21.7409	0	0	0	0	0	0	0
-21.7029	0	0	0	0	0	0	0
-21.6649	0	0	0	0	0	0	0
-21.6269	0	0	0	0	0	0	0
-21.5889	0	0	0	0	0	0	0
-21.5509	0	0	0	0	0	0	0
-21.5129	0	0	0	0	0	0	0
-21.4749	0	0	0	0	0	0	0
-21.4369	0	0	0	0	0	0	0
-21.3989	0	0	0	0	0	0	0
-21.3609	0	0	0	0	0	0	0
-21.3229	0	0	0	0	0	0	0
-21.2849	0	0	0	0	0	0	0
-21.2469	0	0	0	0	0	0	0
-21.2089	1e-05	0	0	0	0	0	0
-21.1709	0.00109	0.00038	0.00071	0.00028	0.0001	0.00063	8e-05
-21.1329	0.06017	0.02096	0.03921	0.01555	0.00541	0.03479	0.00443
-21.0949	1.15752	0.40325	0.75427	0.29934	0.10391	0.66912	0.08515
-21.0569	8.07668	2.81503	5.26165	2.09135	0.72368	4.6673	0.59435
-21.0189	21.3273	7.43936	13.8879	5.5328	1.90656	12.3174	1.57051
-20.9809	21.9348	7.65723	14.2776	5.7017	1.95553	12.6615	1.61612
-20.9429	8.79375	3.07192	5.72183	2.28997	0.78195	5.0735	0.64833
-20.9049	1.33727	0.46744	0.86983	0.34874	0.1187	0.77119	0.09864
-20.8669	0.07395	0.02586	0.0481	0.0193	0.00656	0.04264	0.00546
-20.8289	0.00143	0.0005	0.00093	0.00037	0.00013	0.00082	0.00011
-20.7909	1e-05	0	1e-05	0	0	1e-05	0
-20.7529	0	0	0	0	0	0	0
-20.7149	0	0	0	0	0	0	0
-20.6769	0	0	0	0	0	0	0
-20.6389	0	0	0	0	0	0	0
-20.6009	0	0	0	0	0	0	0
-20.5629	0	0	0	0	0	0	0
-20.5249	0	0	0	0	0	0	0
-20.4869	0	0	0	0	0	0	0
-20.4489	0	0	0	0	0	0	0
-20.4109	0	0	0	0	0	0	0
-20.3729	0	0	0	0	0	0	0
-20.3349	1e-05	0	1e-05	0	0	1e-05	0
-20.2969	0.00157	0.00056	0.00101	0.00036	0.0002	0.00089	0.00012
-20.2589	0.06958	0.02466	0.04493	0.01593	0.00873	0.03949	0.00544
-20.2209	1.07943	0.3822	0.69723	0.24692	0.13528	0.61302	0.0842
-20.1829	6.43181	2.26856	4.16325	1.46514	0.80342	3.66795	0.49531
-20.1449	17.9779	6.25187	11.7261	4.029	2.22287	10.407	1.31902
-20.1069	30.3566	10.2749	20.0818	6.5844	3.69048	18.063	2.01876
-20.0689	31.7614	10.4833	21.2781	6.6746	3.80867	19.3606	1.91749
-20.0309	17.161	5.58669	11.5744	3.542	2.04469	10.5936	0.98076
-19.9929	4.06087	1.31449	2.74638	0.83166	0.48283	2.51944	0.22694
-19.9549	0.37516	0.12119	0.25397	0.07661	0.04458	0.23316	0.02081
-19.9169	0.02152	0.00729	0.01423	0.00469	0.0026	0.01274	0.00149
-19.8789	0.27744	0.10008	0.17735	0.06572	0.03437	0.1529	0.02446
-19.8409	3.03048	1.09325	1.93724	0.71781	0.37544	1.67004	0.2672
-19.8029	12.6764	4.57325	8.10318	3.00268	1.57057	6.9846	1.11858
-19.7649	22.7556	8.21042	14.5452	5.3913	2.81912	12.5344	2.01078
-19.7269	19.22	6.9352	12.2848	4.5544	2.3808	10.5838	1.70096
-19.6889	7.39645	2.66907	4.72738	1.75284	0.91623	4.072	0.65538
-19.6509	1.15488	0.41676	0.73812	0.27366	0.1431	0.63574	0.10238
-19.6129	0.06633	0.02393	0.0424	0.01571	0.00822	0.03652	0.00588
-19.5749	0.00132	0.00048	0.00085	0.00031	0.00016	0.00073	0.00012
-19.5369	1e-05	0	1e-05	0	0	0	0
-19.4989	0	0	0	0	0	0	0
-19.4609	0	0	0	0	0	0	0
-19.4229	0	0	0	0	0	0	0
-19.3849	0	0	0	0	0	0	0
-19.3469	0	0	0	0	0	0	0
-19.3089	0.00044	0.00012	0.00032	1e-05	0.00011	0.0003	2e-05
-19.2709	0.02895	0.00768	0.02127	0.0004	0.00728	0.01969	0.00158
-19.2329	0.6442	0.17093	0.47326	0.00901	0.16192	0.43802	0.03525
-19.1949	5.07239	1.34613	3.72626	0.07107	1.27507	3.44869	0.27756
-19.1569	15.5644	4.13355	11.4309	0.21882	3.91473	10.5793	0.85162
-19.1189	21.859	5.81261	16.0464	0.30938	5.50323	14.8505	1.19591
-19.0799	15.6546	4.16408	11.4905	0.22338	3.9407	10.6375	0.85301
-19.0419	6.37672	1.65433	4.7224	0.09377	1.56056	4.40894	0.31346
-19.0039	5.73381	1.35722	4.3766	0.09219	1.26503	4.1979	0.1787
-18.9659	8.07527	1.88435	6.19092	0.13285	1.7515	5.9614	0.22952
-18.9279	5.4227	1.26606	4.15663	0.09016	1.17591	4.0024	0.15423
-18.8899	1.5226	0.35578	1.16682	0.02551	0.33026	1.12339	0.04343
-18.8519	0.16767	0.0392	0.12847	0.00282	0.03637	0.12368	0.00479
-18.8139	0.0068	0.00159	0.00521	0.00011	0.00147	0.00501	0.00019
-18.7759	0.0001	2e-05	7e-05	0	2e-05	7e-05	0
-18.7379	0	0	0	0	0	0	0
-18.6999	0	0	0	0	0	0	0
-18.6619	0	0	0	0	0	0	0
-18.6239	0	0	0	0	0	0	0
-18.5859	4e-05	1e-05	3e-05	0	1e-05	2e-05	0
-18.5479	0.00408	0.00109	0.00299	1e-05	0.00109	0.00278	0.00021
-18.5099	0.15641	0.04182	0.11459	0.00021	0.0416	0.10646	0.00813
-18.4719	2.04191	0.54593	1.49598	0.0028	0.54313	1.38984	0.10614
-18.4339	9.5897	2.56313	7.02656	0.01318	2.54995	6.52848	0.49808
-18.3959	18.7773	5.01493	13.7624	0.02606	4.98888	12.7898	0.97258
-18.3579	20.1356	5.37016	14.7654	0.02848	5.34168	13.7276	1.03784
-18.3199	12.5945	3.35515	9.2394	0.01808	3.33707	8.5926	0.6468
-18.2819	3.53579	0.94156	2.59423	0.00511	0.93644	2.41284	0.18139
-18.2439	0.36818	0.09804	0.27014	0.00053	0.09751	0.25126	0.01888
-18.2059	0.01363	0.00363	0.01	2e-05	0.00361	0.0093	0.0007
-18.1679	0.02042	0.00542	0.015	0	0.00542	0.01391	0.00109
-18.1299	0.35081	0.09317	0.25764	0	0.09317	0.23887	0.01877
-18.0919	2.15885	0.57336	1.58549	0	0.57336	1.46994	0.11555
-18.0539	5.17701	1.37484	3.80217	0	1.37484	3.5252	0.27697
-18.0159	6.40431	1.69918	4.70513	0	1.69918	4.3632	0.34193
-17.9779	5.59846	1.48368	4.11478	0	1.48368	3.8166	0.29818
-17.9399	2.73673	0.72491	2.01181	0	0.72491	1.86614	0.14567
-17.9019	0.54077	0.14327	0.3975	0	0.14327	0.36871	0.02879
-17.8639	0.03846	0.01019	0.02827	0	0.01019	0.02622	0.00205
-17.8259	0.00095	0.00025	0.0007	0	0.00025	0.00064	5e-05
-17.7879	1e-05	0	1e-05	0	0	1e-05	0
-17.7499	0	0	0	0	0	0	0
-17.7119	0	0	0	0	0	0	0
-17.6739	0	0	0	0	0	0	0
-17.6359	0	0	0	0	0	0	0
-17.5979	0	0	0	0	0	0	0
-17.5599	0	0	0	0	0	0	0
-17.5219	0	0	0	0	0	0	0
-17.4839	0	0	0	0	0	0	0
-17.4459	0	0	0	0	0	0	0
-17.4079	0	0	0	0	0	0	0
-17.3699	0	0	0	0	0	0	0
-17.3319	0	0	0	0	0	0	0
-17.2939	0	0	0	0	0	0	0
-17.2559	0	0	0	0	0	0	0
-17.2179	0	0	0	0	0	0	0
-17.1799	0	0	0	0	0	0	0
-17.1419	0	0	0	0	0	0	0
-17.1039	0	0	0	0	0	0	0
-17.0659	0	0	0	0	0	0	0
-17.0279	0	0	0	0	0	0	0
-16.9899	0	0	0	0	0	0	0
-16.9519	0	0	0	0	0	0	0
-16.9139	0	0	0	0	0	0	0
-16.8759	0	0	0	0	0	0	0
-16.8379	0	0	0	0	0	0	0
-16.7999	0	0	0	0	0	0	0
-16.7619	0	0	0	0	0	0	0
-16.7239	0	0	0	0	0	0	0
-16.6859	0	0	0	0	0	0	0
-16.6479	0	0	0	0	0	0	0
-16.6099	0	0	0	0	0	0	0
-16.5719	0	0	0	0	0	0	0
-16.5339	0	0	0	0	0	0	0
-16.4959	0	0	0	0	0	0	0
-16.4579	0	0	0	0	0	0	0
-16.4199	0	0	0	0	0	0	0
-16.3819	0	0	0	0	0	0	0
-16.3439	0	0	0	0	0	0	0
-16.3059	0	0	0	0	0	0	0
-16.2679	0	0	0	0	0	0	0
-16.2299	0	0	0	0	0	0	0
-16.1919	0	0	0	0	0	0	0
-16.1539	0	0	0	0	0	0	0
-16.1159	0	0	0	0	0	0	0
-16.0779	0	0	0	0	0	0	0
-16.0399	0	0	0	0	0	0	0
-16.0019	0	0	0	0	0	0	0
-15.9639	0	0	0	0	0	0	0
-15.9259	0	0	0	0	0	0	0
-15.8879	0	0	0	0	0	0	0
-15.8499	0	0	0	0	0	0	0
-15.8119	0	0	0	0	0	0	0
-15.7739	0	0	0	0	0	0	0
-15.7359	0	0	0	0	0	0	0
-15.6979	0	0	0	0	0	0	0
-15.6599	0	0	0	0	0	0	0
-15.6219	0	0	0	0	0	0	0
-15.5839	0	0	0	0	0	0	0
-15.5459	0	0	0	0	0	0	0
-15.5079	0	0	0	0	0	0	0
-15.4699	0	0	0	0	0	0	0
-15.4319	0	0	0	0	0	0	0
-15.3939	0	0	0	0	0	0	0
-15.3559	0	0	0	0	0	0	0
-15.3179	0	0	0	0	0	0	0
-15.2799	9e-05	5e-05	5e-05	3e-05	1e-05	1e-05	4e-05
-15.2419	0.00866	0.00438	0.00428	0.00317	0.0012	0.00074	0.00355
-15.2039	0.27485	0.13891	0.13595	0.10074	0.03816	0.02335	0.1126
-15.1659	3.14019	1.58733	1.55286	1.15173	0.4356	0.26607	1.28679
-15.1279	13.6397	6.89806	6.74169	5.0088	1.88926	1.15031	5.59138
-15.0899	23.7813	12.0335	11.7478	8.7473	3.28622	1.99369	9.75413
-15.0519	17.1132	8.66465	8.44856	6.3051	2.35955	1.42574	7.02282
-15.0139	4.99654	2.53097	2.46557	1.84331	0.68766	0.41414	2.05144
-14.9759	0.56292	0.28522	0.2777	0.20782	0.0774	0.04652	0.23118
-14.9379	0.02313	0.01172	0.01141	0.00854	0.00318	0.00191	0.0095
-14.8999	0.00033	0.00017	0.00016	0.00012	5e-05	3e-05	0.00014
-14.8619	0.00016	8e-05	8e-05	5e-05	3e-05	2e-05	6e-05
-14.8239	0.01299	0.00627	0.00672	0.0039	0.00237	0.00147	0.00525
-14.7859	0.36079	0.17412	0.18667	0.10839	0.06573	0.04081	0.14586
-14.7479	3.55307	1.71466	1.83841	1.06753	0.64713	0.402	1.43641
-14.7099	13.4414	6.48534	6.95607	4.0386	2.44674	1.52234	5.43373
-14.6719	22.0864	10.6529	11.4335	6.6365	4.01636	2.5072	8.92631
-14.6339	17.2299	8.30729	8.92265	5.1777	3.12959	1.9608	6.96185
-14.5959	6.07541	2.92856	3.14685	1.82598	1.10258	0.69238	2.45447
-14.5579	0.85418	0.41169	0.44249	0.25674	0.15496	0.09739	0.34509
-14.5199	0.04351	0.02097	0.02254	0.01308	0.00789	0.00496	0.01758
-14.4819	0.00076	0.00037	0.00039	0.00023	0.00014	9e-05	0.00031
-14.4439	0	0	0	0	0	0	0
-14.4059	0	0	0	0	0	0	0
-14.3679	0	0	0	0	0	0	0
-14.3299	0.00059	0.00029	0.0003	0.00019	0.0001	7e-05	0.00023
-14.2919	0.03311	0.01618	0.01693	0.01056	0.00562	0.00388	0.01305
-14.2539	0.63456	0.31012	0.32444	0.20242	0.1077	0.0743	0.25014
-14.2159	4.41324	2.15664	2.2566	1.40801	0.74863	0.51694	1.73966
-14.1779	12.2316	5.97516	6.25646	3.9022	2.07296	1.43426	4.8222
-14.1399	15.1092	7.37697	7.73222	4.8202	2.55677	1.775	5.95722
-14.1009	8.62044	4.2072	4.41323	2.75019	1.45701	1.01414	3.39909
-14.0629	2.09037	1.01997	1.07039	0.66689	0.35308	0.24612	0.82427
-14.0249	0.19279	0.09407	0.09873	0.06152	0.03255	0.0227	0.07602
-13.9869	0.00627	0.00306	0.00321	0.002	0.00106	0.00074	0.00247
-13.9489	7e-05	3e-05	4e-05	2e-05	1e-05	1e-05	3e-05
-13.9109	0	0	0	0	0	0	0
-13.8729	0	0	0	0	0	0	0
-13.8349	0	0	0	0	0	0	0
-13.7969	0	0	0	0	0	0	0
-13.7589	0	0	0	0	0	0	0
-13.7209	0	0	0	0	0	0	0
-13.6829	1e-05	1e-05	1e-05	0	0	0	0
-13.6449	0.00171	0.00078	0.00093	0.00047	0.00031	0.00026	0.00068
-13.6069	0.08591	0.03911	0.04681	0.02363	0.01548	0.01285	0.03396
-13.5689	1.50909	0.68678	0.82232	0.41468	0.2721	0.22601	0.59631
-13.5309	9.64682	4.38858	5.25825	2.6472	1.74138	1.44784	3.81041
-13.4929	23.3791	10.6301	12.7491	6.4036	4.22645	3.51913	9.22993
-13.4549	22.0368	10.0142	12.0226	6.0239	3.99032	3.3271	8.69551
-13.4169	8.0679	3.66445	4.40344	2.20147	1.46298	1.22138	3.18206
-13.3789	1.116	0.50669	0.6093	0.30411	0.20259	0.1693	0.44001
-13.3409	0.05596	0.0254	0.03056	0.01524	0.01017	0.0085	0.02206
-13.3029	0.00098	0.00044	0.00053	0.00027	0.00018	0.00015	0.00039
-13.2649	1e-05	0	0	0	0	0	0
-13.2269	0.00048	0.00023	0.00025	0.00014	9e-05	5e-05	0.0002
-13.1889	0.02486	0.01196	0.0129	0.00719	0.00477	0.0026	0.0103
-13.1509	0.45434	0.21856	0.23578	0.1314	0.08717	0.04746	0.18832
-13.1129	3.04161	1.46338	1.57823	0.8794	0.58398	0.31719	1.26104
-13.0749	7.71507	3.71268	4.00239	2.2298	1.48288	0.80346	3.19894
-13.0369	7.57586	3.64616	3.9297	2.1885	1.45766	0.78755	3.14214
-12.9989	2.88127	1.38697	1.49429	0.83201	0.55496	0.29912	1.19518
-12.9609	0.41587	0.20021	0.21565	0.12006	0.08016	0.04311	0.17255
-12.9229	0.02202	0.0106	0.01142	0.00636	0.00425	0.00228	0.00914
-12.8849	0.00041	0.0002	0.00021	0.00012	8e-05	4e-05	0.00017
-12.8469	0	0	0	0	0	0	0
-12.8089	0	0	0	0	0	0	0
-12.7709	0	0	0	0	0	0	0
-12.7329	0	0	0	0	0	0	0
-12.6949	0	0	0	0	0	0	0
-12.6569	2e-05	1e-05	1e-05	0	1e-05	0	1e-05
-12.6189	0.00225	0.00103	0.00122	0.00028	0.00075	0.00011	0.0011
-12.5809	0.09234	0.04237	0.04996	0.01149	0.03089	0.00454	0.04543
-12.5429	1.33271	0.61155	0.72116	0.16584	0.44571	0.06571	0.65545
-12.5049	7.12538	3.26916	3.85622	0.88717	2.38199	0.35368	3.50254
-12.4669	14.9819	6.87246	8.10948	1.86701	5.00545	0.7507	7.35878
-12.4289	12.871	5.90274	6.96822	1.60504	4.2977	0.65168	6.31654
-12.3909	4.47887	2.05369	2.42517	0.55901	1.49469	0.22869	2.19648
-12.3529	0.6008	0.27545	0.32536	0.07502	0.20043	0.03084	0.29451
-12.3149	0.02926	0.01341	0.01585	0.00365	0.00976	0.00151	0.01434
-12.2769	0.00049	0.00023	0.00027	6e-05	0.00016	3e-05	0.00024
-12.2389	0	0	0	0	0	0	0
-12.2009	0	0	0	0	0	0	0
-12.1629	0	0	0	0	0	0	0
-12.1249	0	0	0	0	0	0	0
-12.0869	0	0	0	0	0	0	0
-12.0489	0	0	0	0	0	0	0
-12.0109	0	0	0	0	0	0	0
-11.9729	0	0	0	0	0	0	0
-11.9349	0	0	0	0	0	0	0
-11.8969	0	0	0	0	0	0	0
-11.8589	0	0	0	0	0	0	0
-11.8209	0	0	0	0	0	0	0
-11.7829	0	0	0	0	0	0	0
-11.7449	0	0	0	0	0	0	0
-11.7069	0	0	0	0	0	0	0
-11.6689	0	0	0	0	0	0	0
-11.6309	0	0	0	0	0	0	0
-11.5929	0	0	0	0	0	0	0
-11.5549	0	0	0	0	0	0	0
-11.5169	0.00023	9e-05	0.00014	1e-05	8e-05	2e-05	0.00012
-11.4789	0.02262	0.00915	0.01346	0.00097	0.00819	0.00182	0.01164
-11.4409	0.75484	0.3052	0.44964	0.03313	0.27206	0.06185	0.38779
-11.4029	8.70373	3.51691	5.18682	0.39041	3.1265	0.72341	4.46341
-11.3649	35.349	14.2768	21.0722	1.6115	12.6653	2.97008	18.1021
-11.3269	51.2832	20.7033	30.5799	2.3638	18.3395	4.34139	26.2386
-11.2889	26.698	10.776	15.922	1.23742	9.53859	2.26934	13.6527
-11.2509	4.94983	1.99781	2.95201	0.22955	1.76826	0.42101	2.531
-11.2129	0.32154	0.12979	0.19175	0.01485	0.11494	0.02728	0.16447
-11.1749	0.00718	0.0029	0.00428	0.00033	0.00257	0.00061	0.00368
-11.1369	0.00107	0.00043	0.00064	5e-05	0.00038	9e-05	0.00055
-11.0989	0.05825	0.02345	0.03481	0.00247	0.02098	0.00501	0.02979
-11.0609	1.12355	0.45225	0.67131	0.04757	0.40468	0.09663	0.57468
-11.0229	7.40993	2.98269	4.42724	0.31356	2.66913	0.6367	3.79054
-10.9849	16.9915	6.84013	10.1514	0.71863	6.1215	1.4584	8.69296
-10.9469	13.6718	5.5042	8.16763	0.57801	4.92619	1.17262	6.99501
-10.9089	3.85098	1.55053	2.30044	0.16273	1.3878	0.32994	1.9705
-10.8709	0.40209	0.16348	0.23861	0.01748	0.146	0.03274	0.20587
-10.8329	0.63453	0.29126	0.34327	0.03804	0.25322	0.0161	0.32717
-10.7949	4.92182	2.26454	2.65728	0.29713	1.9674	0.1195	2.53779
-10.7569	14.89	6.84926	8.04075	0.90249	5.94677	0.36686	7.67389
-10.7189	21.2092	9.75107	11.4581	1.29786	8.45321	0.54124	10.9169
-10.6809	17.2482	7.92531	9.32287	1.06652	6.85879	0.45718	8.86569
-10.6429	7.038	3.23303	3.80496	0.43739	2.79565	0.18989	3.61507
-10.6049	1.14237	0.52472	0.61765	0.07111	0.45361	0.03098	0.58667
-10.5669	0.06568	0.03017	0.03551	0.00409	0.02608	0.00178	0.03373
-10.5289	0.00128	0.00059	0.00069	8e-05	0.00051	3e-05	0.00066
-10.4909	1e-05	0	0	0	0	0	0
-10.4529	0	0	0	0	0	0	0
-10.4149	0	0	0	0	0	0	0
-10.3769	0	0	0	0	0	0	0
-10.3389	0	0	0	0	0	0	0
-10.3009	0	0	0	0	0	0	0
-10.2629	0	0	0	0	0	0	0
-10.2249	0	0	0	0	0	0	0
-10.1869	0	0	0	0	0	0	0
-10.1489	0	0	0	0	0	0	0
-10.1109	0	0	0	0	0	0	0
-10.0729	0	0	0	0	0	0	0
-10.0349	0	0	0	0	0	0	0
-9.99691	0	0	0	0	0	0	0
-9.95891	0	0	0	0	0	0	0
-9.92091	0	0	0	0	0	0	0
-9.88291	0	0	0	0	0	0	0
-9.84491	0	0	0	0	0	0	0
-9.80691	0	0	0	0	0	0	0
-9.76891	0	0	0	0	0	0	0
-9.73091	0	0	0	0	0	0	0
-9.69291	0	0	0	0	0	0	0
-9.65491	0	0	0	0	0	0	0
-9.61691	0.00032	0.00013	0.00019	0	0.00013	0	0.00019
-9.57891	0.01307	0.00529	0.00778	0	0.00529	0	0.00778
-9.54091	0.17789	0.07207	0.10582	5e-05	0.07202	3e-05	0.10579
-9.50291	0.85796	0.34906	0.5089	0.00394	0.34512	0.0024	0.50649
-9.46491	2.17023	0.92042	1.24981	0.10341	0.81701	0.06299	1.18682
-9.42691	8.42336	3.79541	4.62795	0.9375	2.85791	0.56877	4.05918
-9.38891	26.8704	12.2291	14.6414	3.05065	9.1784	1.82139	12.82
-9.35091	42.1748	19.235	22.9398	3.89082	15.3442	2.19173	20.7481
-9.31291	37.5872	17.1818	20.4054	2.38033	14.8014	1.14849	19.2569
-9.27491	17.9128	8.19802	9.71474	0.84504	7.35298	0.33214	9.3826
-9.23691	3.61376	1.65448	1.95928	0.1524	1.50208	0.05341	1.90587
-9.19891	0.3273	0.14631	0.18098	0.01102	0.13529	0.00373	0.17726
-9.16091	0.76494	0.30445	0.46048	0.00069	0.30376	0.00041	0.46008
-9.12291	3.72654	1.48871	2.23783	0.01251	1.4762	0.00888	2.22895
-9.08391	9.68891	3.94449	5.74442	0.14752	3.79697	0.10269	5.64173
-9.04591	20.5555	8.56606	11.9894	0.62968	7.93638	0.4364	11.553
-9.00791	26.7287	11.2366	15.4921	0.97614	10.2605	0.67502	14.8171
-8.96991	14.5504	6.13115	8.41924	0.55248	5.57867	0.38143	8.03781
-8.93191	3.22562	1.35306	1.87256	0.11409	1.23897	0.07848	1.79408
-8.89391	1.99574	0.79136	1.20437	0.0106	0.78076	0.00641	1.19796
-8.85591	4.20863	1.65633	2.5523	0.00558	1.65076	0.00177	2.55053
-8.81791	4.39722	1.73476	2.66246	0.00708	1.72768	0.00285	2.65961
-8.77991	5.46417	2.16724	3.29693	0.01177	2.15547	0.00629	3.29064
-8.74191	7.93462	3.14648	4.78814	0.01335	3.13312	0.00746	4.78068
-8.70391	6.13637	2.42876	3.70761	0.00579	2.42298	0.00325	3.70436
-8.66591	3.08121	1.22508	1.85614	0.00088	1.2242	0.0005	1.85564
-8.62791	2.94642	1.24559	1.70083	5e-05	1.24555	6e-05	1.70078
-8.58991	6.00496	2.71157	3.29338	0	2.71157	0.00019	3.2932
-8.55191	9.05892	4.14518	4.91375	0	4.14518	0.00045	4.91329
-8.51391	6.19598	2.83893	3.35706	0	2.83893	0.00041	3.35664
-8.47591	1.72893	0.79222	0.9367	0	0.79222	0.00014	0.93657
-8.43791	0.18396	0.08431	0.09966	0	0.08431	2e-05	0.09964
-8.39991	0.00702	0.00322	0.0038	0	0.00322	0	0.0038
-8.36191	9e-05	4e-05	5e-05	0	4e-05	0	5e-05
-8.32391	0	0	0	0	0	0	0
-8.28591	0	0	0	0	0	0	0
-8.24791	0	0	0	0	0	0	0
-8.20991	0	0	0	0	0	0	0
-8.17191	0	0	0	0	0	0	0
-8.13391	0	0	0	0	0	0	0
-8.09591	0	0	0	0	0	0	0
-8.05791	0	0	0	0	0	0	0
-8.01991	0	0	0	0	0	0	0
-7.98191	0	0	0	0	0	0	0
-7.94391	0	0	0	0	0	0	0
-7.90591	0	0	0	0	0	0	0
-7.86791	0	0	0	0	0	0	0
-7.82991	0	0	0	0	0	0	0
-7.79191	0	0	0	0	0	0	0
-7.75391	6e-05	3e-05	4e-05	0	3e-05	0	4e-05
-7.71591	0.00501	0.00198	0.00303	0	0.00197	0	0.00303
-7.67791	0.13117	0.0518	0.07937	9e-05	0.05171	8e-05	0.07929
-7.63991	1.16601	0.46049	0.70552	0.00082	0.45967	0.00073	0.70478
-7.60191	3.58116	1.41413	2.16703	0.00251	1.41161	0.00225	2.16478
-7.56391	3.92364	1.54985	2.37379	0.00269	1.54716	0.00242	2.37137
-7.52591	2.43627	0.9643	1.47197	0.00108	0.96322	0.00093	1.47104
-7.48791	4.45694	1.77059	2.68635	0.0008	1.76979	0.00042	2.68594
-7.44991	7.739	3.08302	4.65598	0.00328	3.07975	0.00276	4.65322
-7.41191	8.82926	3.58968	5.23958	0.01938	3.5703	0.03071	5.20887
-7.37391	18.3487	7.70371	10.6449	0.09172	7.61199	0.16122	10.4837
-7.33591	32.0775	13.5163	18.5612	0.17065	13.3457	0.30308	18.2581
-7.29791	21.799	9.16738	12.6317	0.11235	9.05503	0.20002	12.4316
-7.25991	5.24379	2.19913	3.04466	0.02581	2.17332	0.04604	2.99862
-7.22191	0.43837	0.18322	0.25515	0.00204	0.18118	0.00364	0.25151
-7.18391	0.03335	0.01404	0.01931	0.00021	0.01382	0.00032	0.019
-7.14591	0.55271	0.23413	0.31857	0.00424	0.22989	0.00588	0.3127
-7.10791	4.98002	2.1097	2.87032	0.03836	2.07134	0.05304	2.81728
-7.06991	15.533	6.57952	8.95346	0.12004	6.45948	0.16568	8.78778
-7.03191	16.9694	7.18748	9.78191	0.13156	7.05593	0.18122	9.60069
-6.99391	6.5	2.75285	3.74715	0.05055	2.7023	0.0695	3.67764
-6.95591	0.86397	0.3659	0.49807	0.00674	0.35916	0.00925	0.48882
-6.91791	0.03917	0.01659	0.02258	0.00031	0.01628	0.00042	0.02216
-6.87991	0.0006	0.00025	0.00034	0	0.00025	1e-05	0.00034
-6.84191	0	0	0	0	0	0	0
-6.80391	4e-05	2e-05	2e-05	0	2e-05	0	2e-05
-6.76591	0.00373	0.00165	0.00208	0	0.00165	0	0.00208
-6.72791	0.10563	0.04663	0.059	0	0.04663	0	0.059
-6.68991	1.01398	0.4476	0.56638	0	0.4476	0	0.56638
-6.65191	3.37058	1.48573	1.88485	0	1.48573	0	1.88485
-6.61391	4.0929	1.77813	2.31476	0	1.77813	0	2.31476
-6.57591	2.52357	0.98751	1.53607	0	0.9875	1e-05	1.53605
-6.53791	1.74658	0.56919	1.17738	0	0.56919	0.00021	1.17717
-6.49991	1.44096	0.45951	0.98145	3e-05	0.45948	0.00152	0.97993
-6.46191	2.51491	0.90266	1.61225	8e-05	0.90257	0.00396	1.60829
-6.42391	3.98657	1.58223	2.40434	0.00031	1.58192	0.00411	2.40023
-6.38591	3.53745	1.41197	2.12547	0.00135	1.41062	0.00403	2.12145
-6.34791	2.28383	0.79729	1.48654	0.00246	0.79483	0.00548	1.48106
-6.30991	1.37658	0.47191	0.90467	0.00171	0.4702	0.00354	0.90113
-6.27191	2.68754	1.15638	1.53116	0.00128	1.15511	0.00131	1.52985
-6.23391	7.17887	3.13696	4.04192	0.00265	3.13431	0.00143	4.04049
-6.19591	9.10882	3.87285	5.23596	0.00313	3.86973	0.00155	5.23441
-6.15791	7.00772	2.89136	4.11635	0.00243	2.88893	0.00162	4.11473
-6.11991	6.35928	2.73926	3.62002	0.00309	2.73617	0.00223	3.61779
-6.08191	5.03802	2.24274	2.79529	0.00299	2.23974	0.00155	2.79374
-6.04391	1.86638	0.83677	1.02961	0.00121	0.83556	0.00041	1.0292
-6.00591	0.28613	0.12831	0.15782	0.00018	0.12813	4e-05	0.15778
-5.96791	0.28471	0.12631	0.15839	1e-05	0.1263	0	0.15839
-5.92991	1.52267	0.67521	0.84747	0	0.6752	0	0.84747
-5.89191	2.9927	1.32709	1.66561	0	1.32709	0	1.66561
-5.85391	2.35797	1.04637	1.31161	0	1.04637	0	1.31161
-5.81591	2.52972	1.12632	1.40341	0	1.12632	0	1.40341
-5.77791	4.54042	2.02321	2.51721	0	2.02321	0	2.51721
-5.73991	3.46662	1.54481	1.92181	0	1.54481	0	1.92181
-5.70191	0.93109	0.41489	0.5162	0	0.41489	0	0.5162
-5.66391	0.08609	0.03836	0.04773	0	0.03836	0	0.04773
-5.62591	0.00269	0.0012	0.00149	0	0.0012	0	0.00149
-5.58791	6e-05	2e-05	4e-05	0	1e-05	1e-05	4e-05
-5.54991	0.00227	0.00022	0.00205	0.00013	9e-05	0.00051	0.00154
-5.51191	0.06167	0.00594	0.05574	0.00353	0.00241	0.01393	0.04181
-5.47391	0.63186	0.06081	0.57105	0.03599	0.02483	0.14286	0.42819
-5.43591	2.72924	0.26245	2.46679	0.15441	0.10804	0.61812	1.84867
-5.39791	5.4051	0.51874	4.88636	0.30418	0.21457	1.22609	3.66027
-5.35991	4.83007	0.46246	4.36761	0.27139	0.19106	1.09624	3.27137
-5.32191	1.80166	0.17271	1.62895	0.10127	0.07144	0.40841	1.22054
-5.28391	0.35419	0.05094	0.30325	0.01598	0.03496	0.0655	0.23774
-5.24591	1.03624	0.28528	0.75095	0.0149	0.27038	0.07382	0.67714
-5.20791	4.25815	1.19948	3.05867	0.05524	1.14424	0.27793	2.78074
-5.16991	8.75094	2.56543	6.18551	0.09313	2.47229	0.47517	5.71034
-5.13191	11.1822	3.42906	7.75312	0.08891	3.34015	0.46541	7.28771
-5.09391	9.58928	2.87922	6.71007	0.08313	2.79609	0.46185	6.24822
-5.05591	11.566	2.87072	8.69531	0.19438	2.67633	1.13485	7.56046
-5.01791	16.325	3.40974	12.9153	0.37708	3.03266	2.22119	10.6941
-4.97991	13.4156	2.52042	10.8952	0.35486	2.16556	2.10125	8.79393
-4.94191	6.63818	1.23276	5.40542	0.17385	1.05891	1.04942	4.356
-4.90391	5.24326	1.05453	4.18873	0.11613	0.93839	0.73803	3.4507
-4.86591	4.21308	0.86289	3.3502	0.08942	0.77347	0.5757	2.77449
-4.82791	1.34908	0.27662	1.07246	0.02854	0.24807	0.184	0.88847
-4.78991	0.15034	0.03083	0.11951	0.00318	0.02765	0.0205	0.09901
-4.75191	0.00568	0.00117	0.00452	0.00012	0.00105	0.00078	0.00374
-4.71391	7e-05	1e-05	6e-05	0	1e-05	1e-05	5e-05
-4.67591	0	0	0	0	0	0	0
-4.63791	0	0	0	0	0	0	0
-4.59991	0	0	0	0	0	0	0
-4.56191	0	0	0	0	0	0	0
-4.52391	0	0	0	0	0	0	0
-4.48591	0	0	0	0	0	0	0
-4.44791	0	0	0	0	0	0	0
-4.40991	0	0	0	0	0	0	0
-4.37191	0	0	0	0	0	0	0
-4.33391	4e-05	1e-05	3e-05	0	1e-05	0	3e-05
-4.29591	0.00384	0.00121	0.00262	0	0.00121	0	0.00262
-4.25791	0.11247	0.03549	0.07698	0	0.03549	0	0.07698
-4.21991	1.13233	0.35728	0.77506	3e-05	0.35724	0.0002	0.77486
-4.18191	4.25483	1.33987	2.91496	0.00094	1.33893	0.00605	2.90891
-4.14391	8.15053	2.53227	5.61826	0.0109	2.52137	0.07168	5.54657
-4.10591	13.2865	3.99692	9.28954	0.04847	3.94844	0.32685	8.96268
-4.06691	16.0641	4.72541	11.3387	0.08644	4.63897	0.60002	10.7387
-4.02891	12.786	3.68956	9.09646	0.08829	3.60127	0.62339	8.47308
-3.99091	12.1992	3.09487	9.10436	0.13168	2.9632	0.92532	8.17905
-3.95291	12.0233	2.62049	9.40281	0.17446	2.44603	1.23726	8.16555
-3.91491	7.35912	1.48196	5.87717	0.125	1.35695	0.89729	4.97987
-3.87691	6.26783	1.45438	4.81345	0.0954	1.35899	0.6967	4.11675
-3.83891	8.75851	2.42488	6.33363	0.09801	2.32687	0.73742	5.59621
-3.80091	8.37146	2.77491	5.59656	0.05286	2.72204	0.40834	5.18822
-3.76291	5.7188	2.16634	3.55246	0.01133	2.15501	0.08913	3.46333
-3.72491	3.86855	1.52699	2.34156	0.00097	1.52602	0.00782	2.33375
-3.68691	2.42261	0.94973	1.47288	0.00103	0.9487	0.01007	1.46281
-3.64891	4.47757	1.70847	2.7691	0.00728	1.70118	0.06066	2.70844
-3.61091	9.53074	3.42099	6.10975	0.05485	3.36614	0.24328	5.86647
-3.57291	13.0967	3.34287	9.75384	0.33229	3.01058	1.02712	8.72672
-3.53491	19.1471	2.66509	16.482	0.90609	1.759	2.63861	13.8434
-3.49691	18.9048	2.11224	16.7926	0.9914	1.12084	2.8745	13.9181
-3.45891	8.2518	0.96189	7.28991	0.42482	0.53707	1.2346	6.05531
-3.42091	3.34672	0.87406	2.47266	0.07406	0.79999	0.24877	2.22389
-3.38291	7.14468	2.13822	5.00646	0.04526	2.09296	0.41315	4.59331
-3.34491	13.5085	2.92729	10.5813	0.14558	2.78171	1.43723	9.14403
-3.30691	18.0122	2.92286	15.0893	0.2496	2.67325	2.5034	12.5859
-3.26891	15.4411	2.32831	13.1128	0.22265	2.10567	2.261	10.8518
-3.23091	7.23545	1.10231	6.13314	0.10314	0.99917	1.05582	5.07732
-3.19291	1.62135	0.25071	1.37064	0.02283	0.22788	0.23478	1.13586
-3.15491	0.14965	0.02331	0.12634	0.00209	0.02122	0.02158	0.10476
-3.11691	0.00506	0.00079	0.00427	7e-05	0.00072	0.00073	0.00354
-3.07891	6e-05	1e-05	5e-05	0	1e-05	1e-05	4e-05
-3.04091	0	0	0	0	0	0	0
-3.00291	0	0	0	0	0	0	0
-2.96491	0	0	0	0	0	0	0
-2.92691	0	0	0	0	0	0	0
-2.88891	0	0	0	0	0	0	0
-2.85091	0	0	0	0	0	0	0
-2.81291	0	0	0	0	0	0	0
-2.77491	0	0	0	0	0	0	0
-2.73691	0	0	0	0	0	0	0
-2.69891	0.00036	0	0.00035	0	0	0	0.00035
-2.66091	0.01485	0.0002	0.01465	0	0.0002	0	0.01465
-2.62291	0.20743	0.00278	0.20465	0	0.00278	0	0.20465
-2.58491	0.99287	0.01331	0.97956	0	0.01331	0	0.97956
-2.54691	1.65416	0.02217	1.63198	0	0.02217	0	1.63198
-2.50891	0.97589	0.01311	0.96277	0	0.01311	1e-05	0.96277
-2.47091	0.37403	0.00555	0.36848	2e-05	0.00553	0.0001	0.36838
-2.43291	1.00534	0.01639	0.98895	9e-05	0.01631	0.00055	0.9884
-2.39491	2.23752	0.03622	2.2013	0.00017	0.03605	0.00119	2.2001
-2.35691	2.58441	0.04106	2.54335	0.00015	0.04091	0.00127	2.54208
-2.31891	1.67296	0.02617	1.6468	7e-05	0.0261	0.00077	1.64603
-2.28091	0.49457	0.00769	0.48688	2e-05	0.00767	0.00022	0.48666
-2.24291	0.07784	0.00137	0.07647	0	0.00137	2e-05	0.07645
-2.20491	0.28279	0.00638	0.27641	0	0.00638	1e-05	0.2764
-2.16691	1.21999	0.02822	1.19178	8e-05	0.02814	0.0002	1.19158
-2.12891	2.38858	0.06361	2.32497	0.00111	0.0625	0.00275	2.32222
-2.09091	4.46679	0.14869	4.3181	0.00527	0.14343	0.01307	4.30503
-2.05291	8.06679	0.27062	7.79617	0.00907	0.26155	0.0229	7.77327
-2.01491	8.57446	0.26894	8.30552	0.01005	0.25889	0.02998	8.27554
-1.97691	6.82955	0.21914	6.6104	0.02264	0.1965	0.07783	6.53258
-1.93891	5.88676	0.20978	5.67698	0.03276	0.17702	0.11431	5.56267
-1.90091	4.83589	0.22287	4.61302	0.02638	0.19649	0.09924	4.51379
-1.86291	7.77649	0.4861	7.29039	0.0971	0.389	0.41344	6.87695
-1.82491	14.883	1.07019	13.8128	0.38616	0.68402	1.66501	12.1478
-1.78691	20.9529	1.5898	19.3631	0.69214	0.89766	3.00385	16.3593
-1.74891	15.7627	1.21462	14.5481	0.53731	0.67731	2.37221	12.1759
-1.71091	7.91441	0.7023	7.21211	0.20444	0.49787	1.2472	5.96491
-1.67291	13.4594	1.43048	12.0289	0.1752	1.25528	2.23955	9.78937
-1.63491	21.3698	2.2953	19.0745	0.25889	2.03641	3.55972	15.5148
-1.59691	14.3453	1.5391	12.8063	0.17409	1.365	2.38421	10.422
-1.55891	3.82476	0.40985	3.41491	0.04657	0.36328	0.63468	2.78023
-1.52091	0.38503	0.04123	0.3438	0.0047	0.03653	0.06386	0.27993
-1.48291	0.01388	0.00149	0.01239	0.00017	0.00132	0.0023	0.01009
-1.44491	0.00017	2e-05	0.00015	0	2e-05	3e-05	0.00012
-1.40691	0	0	0	0	0	0	0
-1.36891	0	0	0	0	0	0	0
-1.33091	0	0	0	0	0	0	0
-1.29291	0	0	0	0	0	0	0
-1.25491	0.00019	0	0.00019	0	0	0	0.00019
-1.21691	0.01189	0.00014	0.01175	0	0.00014	0	0.01175
-1.17891	0.25482	0.00301	0.25181	0	0.00301	2e-05	0.25179
-1.14091	1.94178	0.02224	1.91954	6e-05	0.02218	0.00064	1.9189
-1.10291	6.1022	0.06196	6.04024	0.00081	0.06115	0.00755	6.03269
-1.06491	10.6326	0.08757	10.545	0.00484	0.08273	0.03753	10.5075
-1.02691	12.1056	0.15533	11.9503	0.02367	0.13165	0.14607	11.8042
-0.98891	11.2835	0.46754	10.8159	0.09178	0.37576	0.5273	10.2886
-0.95091	13.8303	0.89825	12.9321	0.18257	0.71568	1.03804	11.894
-0.91291	13.8598	0.8514	13.0084	0.17331	0.67809	0.97974	12.0286
-0.87491	10.0566	0.40933	9.64732	0.07477	0.33455	0.42082	9.2265
-0.83691	6.70926	0.1382	6.57106	0.01305	0.12515	0.07328	6.49779
-0.79891	2.83435	0.04398	2.79037	0.00083	0.04314	0.00468	2.78569
-0.76091	0.49241	0.00742	0.48499	2e-05	0.0074	0.00011	0.48488
-0.72291	0.04068	0.00061	0.04007	0	0.00061	0.00013	0.03994
-0.68491	0.1965	0.00289	0.19362	0	0.00289	0.00259	0.19102
-0.64691	1.3163	0.01979	1.2965	0	0.01979	0.01795	1.27856
-0.60891	3.17609	0.04895	3.12713	0	0.04895	0.04469	3.08245
-0.57091	2.78433	0.04398	2.74035	0	0.04398	0.04041	2.69994
-0.53291	0.88541	0.01432	0.87109	0	0.01431	0.01324	0.85785
-0.49491	0.11287	0.00255	0.11032	0.00025	0.0023	0.00263	0.10768
-0.45691	0.34868	0.02528	0.3234	0.00688	0.0184	0.0311	0.2923
-0.41891	3.6462	0.26787	3.37833	0.0713	0.19657	0.33094	3.04739
-0.38091	15.2397	1.12406	14.1156	0.29173	0.83233	1.39356	12.722
-0.34291	26.4396	1.96947	24.4701	0.48103	1.48844	2.4606	22.0095
-0.30491	20.9475	1.60714	19.3403	0.31444	1.2927	2.0546	17.2857
-0.26691	9.80029	0.74915	9.05114	0.07835	0.67079	0.9972	8.05394
-0.22891	4.17566	0.21618	3.95948	0.00712	0.20906	0.29664	3.66284
-0.19091	1.7458	0.03156	1.71424	0.00023	0.03134	0.04378	1.67046
-0.15291	0.41941	0.0019	0.41751	0	0.0019	0.00264	0.41487
-0.11491	0.03978	4e-05	0.03974	0	4e-05	6e-05	0.03968
-0.07691	0.00132	0	0.00132	0	0	0	0.00132
-0.03891	1e-05	0	1e-05	0	0	0	1e-05
-0.00091	0	0	0	0	0	0	0
0.03709	0	0	0	0	0	0	0
0.07509	0	0	0	0	0	0	0
0.11309	0	0	0	0	0	0	0
0.15109	0	0	0	0	0	0	0
0.18909	0	0	0	0	0	0	0
0.22709	0	0	0	0	0	0	0
0.26509	0	0	0	0	0	0	0
0.30309	0	0	0	0	0	0	0
0.34109	0	0	0	0	0	0	0
0.37909	0	0	0	0	0	0	0
0.41709	0	0	0	0	0	0	0
0.45509	0	0	0	0	0	0	0
0.49309	0	0	0	0	0	0	0
0.53109	0	0	0	0	0	0	0
0.56909	0	0	0	0	0	0	0
0.60709	0	0	0	0	0	0	0
0.64509	0	0	0	0	0	0	0
0.68309	0	0	0	0	0	0	0
0.72109	0	0	0	0	0	0	0
0.75909	0	0	0	0	0	0	0
0.79709	0	0	0	0	0	0	0
0.83509	0	0	0	0	0	0	0
0.87309	0	0	0	0	0	0	0
0.91209	0	0	0	0	0	0	0
0.95009	0	0	0	0	0	0	0
0.98809	0	0	0	0	0	0	0
1.02609	0	0	0	0	0	0	0
1.06409	0	0	0	0	0	0	0
1.10209	0	0	0	0	0	0	0
1.14009	0	0	0	0	0	0	0
1.17809	0	0	0	0	0	0	0
1.21609	0	0	0	0	0	0	0
1.25409	0	0	0	0	0	0	0
1.29209	0	0	0	0	0	0	0
1.33009	0	0	0	0	0	0	0
1.36809	0	0	0	0	0	0	0
1.40609	0	0	0	0	0	0	0
1.44409	0	0	0	0	0	0	0
1.48209	0	0	0	0	0	0	0
1.52009	0	0	0	0	0	0	0
1.55809	0	0	0	0	0	0	0
1.59609	0	0	0	0	0	0	0
1.63409	0	0	0	0	0	0	0
1.67209	0	0	0	0	0	0	0
1.71009	0	0	0	0	0	0	0
1.74809	0	0	0	0	0	0	0
1.78609	0	0	0	0	0	0	0
1.82409	0	0	0	0	0	0	0
1.86209	0	0	0	0	0	0	0
1.90009	0	0	0	0	0	0	0
1.93809	0	0	0	0	0	0	0
1.97609	0	0	0	0	0	0	0
2.01409	0	0	0	0	0	0	0
2.05209	0	0	0	0	0	0	0
2.09009	0	0	0	0	0	0	0
2.12809	0	0	0	0	0	0	0
2.16609	0	0	0	0	0	0	0
2.20409	0.00044	0.00028	0.00016	0	0.00028	0	0.00016
2.24209	0.02212	0.01419	0.00793	0	0.01419	0	0.00793
2.28009	0.37292	0.23918	0.13374	0	0.23918	0	0.13374
2.31809	2.14832	1.37791	0.77041	0	1.37791	0	0.77041
2.35609	4.29768	2.75641	1.54128	0	2.7564	0	1.54128
2.39409	3.01051	1.9308	1.07971	0	1.9308	0	1.0797
2.43209	0.80246	0.51541	0.28706	1e-05	0.5154	1e-05	0.28705
2.47009	1.07161	0.69849	0.37312	0.00011	0.69839	0.00011	0.37301
2.50809	5.12998	3.34684	1.78313	0.00054	3.3463	0.00055	1.78258
2.54609	9.06639	5.91425	3.15214	0.00096	5.91329	0.00097	3.15117
2.58409	5.80891	3.7882	2.02071	0.00059	3.78761	0.0006	2.02011
2.62209	2.80192	1.82222	0.9797	0.00013	1.82209	0.00013	0.97957
2.66009	4.31613	2.80144	1.5147	1e-05	2.80142	1e-05	1.51469
2.69809	3.91584	2.5413	1.37454	0	2.5413	0	1.37454
2.73609	1.26596	0.82155	0.44441	0	0.82155	0	0.44441
2.77409	0.14135	0.09173	0.04962	0	0.09173	0	0.04962
2.81209	0.00535	0.00347	0.00188	0	0.00347	0	0.00188
2.85009	7e-05	4e-05	2e-05	0	4e-05	0	2e-05
2.88809	0	0	0	0	0	0	0
2.92609	0	0	0	0	0	0	0
2.96409	0	0	0	0	0	0	0
3.00209	0	0	0	0	0	0	0
3.04009	0	0	0	0	0	0	0
3.07809	0	0	0	0	0	0	0
3.11609	0	0	0	0	0	0	0
3.15409	0	0	0	0	0	0	0
3.19209	1e-05	1e-05	1e-05	0	1e-05	0	1e-05
3.23009	0.00132	0.00071	0.00061	0	0.00071	0	0.00061
3.26809	0.0457	0.02467	0.02103	0	0.02467	0	0.02103
3.30609	0.53761	0.28999	0.24762	0	0.28999	0	0.24762
3.34409	2.28409	1.22738	1.05671	0	1.22738	0	1.05671
3.38209	4.29862	2.27181	2.02681	0	2.27181	0	2.02681
3.42009	5.37075	2.75651	2.61424	0	2.75651	1e-05	2.61424
3.45809	4.57405	2.33836	2.23569	3e-05	2.33833	9e-05	2.2356
3.49609	3.72627	2.07808	1.64819	0.00024	2.07783	0.00066	1.64753
3.53409	5.91538	3.48435	2.43103	0.00061	3.48374	0.00165	2.42939
3.57209	5.81892	3.38446	2.43445	0.0006	3.38386	0.00151	2.43295
3.61009	5.95839	3.19018	2.76821	0.00053	3.18965	0.00088	2.76733
3.64809	9.13614	4.72787	4.40827	0.00075	4.72712	0.00096	4.40731
3.68609	7.21604	3.78735	3.42869	0.00053	3.78682	0.00071	3.42797
3.72409	4.05971	2.35439	1.70532	0.00014	2.35425	0.0002	1.70512
3.76209	3.36526	2.09673	1.26853	1e-05	2.09672	2e-05	1.26851
3.80009	2.36278	1.39851	0.96427	0	1.3985	0	0.96427
3.83809	3.63912	1.92711	1.71201	0	1.92711	0	1.71201
3.87609	4.73592	2.47291	2.26301	0	2.47291	0	2.26301
3.91409	2.30501	1.20292	1.10209	0	1.20292	0	1.10209
3.95209	0.39056	0.20382	0.18674	0	0.20382	0	0.18674
3.99009	0.02265	0.01182	0.01083	0	0.01182	0	0.01083
4.02809	0.00452	0.00258	0.00194	0	0.00258	0	0.00193
4.06609	0.14715	0.08472	0.06243	2e-05	0.08471	0.00015	0.06228
4.10409	1.86388	1.06982	0.79406	0.00019	1.06962	0.00184	0.79222
4.14209	8.5498	4.88701	3.66278	0.00082	4.88619	0.00779	3.655
4.18009	14.6184	8.31374	6.30463	0.00124	8.3125	0.01174	6.29289
4.21809	9.6674	5.47021	4.19719	0.00067	5.46954	0.00633	4.19086
4.25609	4.05563	2.31899	1.73664	0.00016	2.31882	0.00125	1.73539
4.29409	5.60556	3.27826	2.3273	0.00017	3.27809	0.00039	2.32692
4.33209	6.62756	3.89761	2.72995	0.00028	3.89733	0.00125	2.72871
4.37009	3.95118	2.33936	1.61182	0.00021	2.33916	0.00216	1.60965
4.40809	1.44177	0.85877	0.58301	7e-05	0.85869	0.00142	0.58159
4.44609	0.30379	0.18176	0.12203	1e-05	0.18175	0.00033	0.1217
4.48409	0.32255	0.19708	0.12547	0	0.19708	3e-05	0.12545
4.52209	1.19905	0.73377	0.46528	0	0.73377	0	0.46528
4.56009	1.66318	1.01782	0.64536	0	1.01782	0	0.64536
4.59809	0.80781	0.49436	0.31345	0	0.49436	0	0.31345
4.63609	0.13619	0.08334	0.05285	0	0.08334	0	0.05285
4.67409	0.00784	0.0048	0.00304	0	0.0048	0	0.00304
4.71209	0.00015	9e-05	6e-05	0	9e-05	0	6e-05
4.75009	0	0	0	0	0	0	0
4.78809	0	0	0	0	0	0	0
4.82609	0	0	0	0	0	0	0
4.86409	0	0	0	0	0	0	0
4.90209	0	0	0	0	0	0	0
4.94009	0	0	0	0	0	0	0
4.97809	0	0	0	0	0	0	0
5.01609	0	0	0	0	0	0	0
5.05409	0	0	0	0	0	0	0
5.09209	0	0	0	0	0	0	0
5.13009	0	0	0	0	0	0	0
5.16809	0	0	0	0	0	0	0
5.20609	0	0	0	0	0	0	0
5.24409	0	0	0	0	0	0	0
5.28209	0	0	0	0	0	0	0
5.32009	0	0	0	0	0	0	0
5.35809	0	0	0	0	0	0	0
5.39609	0	0	0	0	0	0	0
5.43409	1e-05	0	1e-05	0	0	1e-05	0
5.47209	0.00079	1e-05	0.00079	0	0	0.00078	1e-05
5.51009	0.01616	0.00014	0.01602	7e-05	7e-05	0.01582	0.00019
5.54809	0.11215	0.001	0.11116	0.00051	0.00049	0.1098	0.00135
5.58609	0.2696	0.0024	0.2672	0.00122	0.00117	0.26395	0.00325
5.62409	0.22679	0.00201	0.22478	0.00103	0.00098	0.22205	0.00273
5.66209	0.06656	0.00059	0.06597	0.0003	0.00029	0.06517	0.0008
5.70009	0.00674	6e-05	0.00668	3e-05	3e-05	0.00659	8e-05
5.73809	0.00023	0	0.00023	0	0	0.00023	0
5.77609	0	0	0	0	0	0	0
5.81409	0	0	0	0	0	0	0
5.85209	0	0	0	0	0	0	0
5.89009	0	0	0	0	0	0	0
5.92909	0	0	0	0	0	0	0
5.96709	0	0	0	0	0	0	0
6.00509	1e-05	0	1e-05	0	0	1e-05	0
6.04309	0.00075	3e-05	0.00072	1e-05	2e-05	0.0006	0.00012
6.08109	0.02132	0.00081	0.02052	0.00018	0.00062	0.01699	0.00353
6.11909	0.20607	0.00782	0.19826	0.00178	0.00603	0.16418	0.03408
6.15709	0.68665	0.02604	0.66061	0.00594	0.02011	0.54706	0.11356
6.19509	0.7988	0.0303	0.7685	0.00691	0.02339	0.63639	0.13211
6.23309	0.32505	0.01233	0.31272	0.00281	0.00952	0.25897	0.05375
6.27109	0.04581	0.00174	0.04407	0.0004	0.00134	0.0365	0.00758
6.30909	0.0022	8e-05	0.00211	2e-05	6e-05	0.00175	0.00036
6.34709	4e-05	0	3e-05	0	0	3e-05	1e-05
6.38509	0	0	0	0	0	0	0
6.42309	0	0	0	0	0	0	0
6.46109	0	0	0	0	0	0	0
6.49909	0	0	0	0	0	0	0
6.53709	0	0	0	0	0	0	0
6.57509	0.00035	0.00015	0.0002	0	0.00015	0	0.0002
6.61309	0.01713	0.00726	0.00987	0	0.00726	0	0.00987
6.65109	0.28364	0.12026	0.16338	0	0.12026	0	0.16338
6.68909	1.60534	0.68056	0.92478	0	0.68056	0	0.92478
6.72709	3.15981	1.33959	1.82022	0	1.33959	1e-05	1.82021
6.76509	2.28394	0.96854	1.3154	0	0.96854	0.00015	1.31525
6.80309	1.489	0.634	0.855	1e-05	0.63399	0.0013	0.8537
6.84109	3.1014	1.32662	1.77478	4e-05	1.32658	0.00393	1.77085
6.87909	4.5885	1.98011	2.6084	0.00014	1.97997	0.00831	2.60009
6.91709	6.26738	2.75108	3.5163	0.00101	2.75006	0.06469	3.45161
6.95509	11.975	5.29323	6.68181	0.00481	5.28842	0.33035	6.35146
6.99309	16.7747	7.39544	9.3793	0.00868	7.38676	0.60454	8.77476
7.03109	11.6744	5.15498	6.51942	0.00559	5.14939	0.38838	6.13104
7.06909	7.85022	3.5298	4.32042	0.00248	3.52732	0.10016	4.22026
7.10709	7.16281	3.22693	3.93588	0.01216	3.21477	0.13537	3.80052
7.14509	4.84765	2.11923	2.72842	0.04273	2.07649	0.44597	2.28245
7.18309	2.19031	0.89267	1.29764	0.0558	0.83687	0.56877	0.72887
7.22109	0.63447	0.24234	0.39213	0.02693	0.21541	0.26892	0.12321
7.25909	0.26491	0.12965	0.13526	0.0053	0.12435	0.06021	0.07505
7.29709	1.1595	0.64013	0.51937	0.00412	0.63601	0.09582	0.42355
7.33509	2.66597	1.47402	1.19195	0.00884	1.46518	0.21453	0.97742
7.37309	2.36419	1.30897	1.05521	0.00789	1.30108	0.18429	0.87092
7.41109	2.12654	1.18784	0.9387	0.00747	1.18037	0.13003	0.80867
7.44909	3.59656	2.01648	1.58008	0.01289	2.00358	0.19406	1.38603
7.48709	2.8819	1.61517	1.26673	0.01031	1.60486	0.15372	1.11302
7.52509	1.0449	0.56331	0.48158	0.00298	0.56033	0.04355	0.43803
7.56309	1.7991	0.84257	0.95653	0.0031	0.83948	0.00824	0.94829
7.60109	4.50566	2.11013	2.39552	0.04065	2.06948	0.05804	2.33748
7.63909	4.63484	2.26278	2.37206	0.20124	2.06154	0.28675	2.0853
7.67709	2.52188	1.36847	1.15341	0.34668	1.02179	0.49388	0.65953
7.71509	0.92503	0.54927	0.37577	0.20906	0.34021	0.29793	0.07784
7.75309	0.18933	0.11071	0.07861	0.04513	0.06558	0.06643	0.01219
7.79109	0.38388	0.14739	0.23649	0.03051	0.11688	0.07839	0.1581
7.82909	2.84268	1.20569	1.63699	0.21594	0.98975	0.49687	1.14012
7.86709	8.09604	3.79289	4.30314	0.65151	3.14138	1.26065	3.04249
7.90509	9.21336	4.58299	4.63036	0.82211	3.76088	1.42634	3.20402
7.94309	6.01289	2.75792	3.25497	0.59813	2.15979	1.28682	1.96815
7.98109	3.99001	1.52204	2.46796	0.4053	1.11675	1.15184	1.31612
8.01909	2.03412	0.85161	1.1825	0.28197	0.56964	0.61781	0.56469
8.05709	1.38942	0.83562	0.5538	0.35801	0.47761	0.41198	0.14181
8.09509	1.05062	0.68553	0.3651	0.30531	0.38022	0.30895	0.05614
8.13309	0.32981	0.2164	0.1134	0.09663	0.11978	0.09694	0.01646
8.17109	0.03738	0.02436	0.01302	0.01084	0.01352	0.01111	0.00192
8.20909	0.04544	0.0236	0.02185	0.0091	0.0145	0.01751	0.00434
8.24709	0.52526	0.27055	0.2547	0.10369	0.16687	0.20386	0.05084
8.28509	2.14991	1.1074	1.04252	0.4244	0.683	0.83441	0.20811
8.32309	3.06732	1.57993	1.48739	0.60547	0.97446	1.19046	0.29693
8.36109	1.53844	0.79167	0.74678	0.30376	0.4879	0.59667	0.1501
8.39909	0.40123	0.19118	0.21005	0.08026	0.11092	0.14725	0.0628
8.43709	0.98857	0.38319	0.60538	0.19131	0.19188	0.31969	0.28569
8.47509	3.1366	1.10311	2.03349	0.51523	0.58788	0.96028	1.07321
8.51309	6.54895	2.2301	4.31886	0.94687	1.28323	1.82319	2.49567
8.55109	9.10336	3.52621	5.57715	1.51932	2.00689	2.46428	3.11287
8.58909	7.51404	3.32685	4.1872	1.45708	1.86977	2.19417	1.99302
8.62709	4.49382	2.07094	2.42288	0.86582	1.20512	1.45	0.97288
8.66509	1.9901	0.95955	1.03055	0.41312	0.54643	0.61431	0.41624
8.70309	2.53942	1.50209	1.03733	0.78819	0.7139	0.51774	0.51959
8.74109	6.12528	3.70352	2.42176	1.9753	1.72822	1.2601	1.16166
8.77909	8.35131	4.92835	3.42296	2.63156	2.29678	1.84271	1.58025
8.81709	8.31759	4.61394	3.70365	2.49692	2.11702	1.78325	1.9204
8.85509	6.53246	3.4688	3.06367	1.90734	1.56146	1.33372	1.72994
8.89309	3.19348	1.68181	1.51167	0.93481	0.747	0.68665	0.82502
8.93109	0.8794	0.46426	0.41514	0.26008	0.20418	0.20791	0.20723
8.96909	0.11728	0.06204	0.05524	0.03489	0.02714	0.02935	0.02589
9.00709	0.0062	0.00328	0.00292	0.00185	0.00143	0.00158	0.00133
9.04509	0.00012	6e-05	5e-05	3e-05	3e-05	3e-05	2e-05
9.08309	0	0	0	0	0	0	0
9.12109	0	0	0	0	0	0	0
9.15909	0	0	0	0	0	0	0
9.19709	0	0	0	0	0	0	0
9.23509	0	0	0	0	0	0	0
9.27309	0	0	0	0	0	0	0
9.31109	0	0	0	0	0	0	0
9.34909	0	0	0	0	0	0	0
9.38709	0	0	0	0	0	0	0
9.42509	0	0	0	0	0	0	0
9.46309	0	0	0	0	0	0	0
9.50109	0	0	0	0	0	0	0
9.53909	0	0	0	0	0	0	0
9.57709	0	0	0	0	0	0	0
9.61509	0	0	0	0	0	0	0
9.65309	0	0	0	0	0	0	0
9.69109	0	0	0	0	0	0	0
9.72909	0	0	0	0	0	0	0
9.76709	0	0	0	0	0	0	0
9.80509	0	0	0	0	0	0	0
9.84309	0	0	0	0	0	0	0
9.88109	0	0	0	0	0	0	0
9.91909	0	0	0	0	0	0	0
9.95709	0	0	0	0	0	0	0
9.99509	0	0	0	0	0	0	0
10.0331	0	0	0	0	0	0	0
10.0711	0	0	0	0	0	0	0
10.1091	0	0	0	0	0	0	0
10.1471	0	0	0	0	0	0	0
10.1851	0	0	0	0	0	0	0
10.2231	0	0	0	0	0	0	0
10.2611	0	0	0	0	0	0	0
10.2991	0	0	0	0	0	0	0
10.3371	0	0	0	0	0	0	0
10.3751	0	0	0	0	0	0	0
10.4131	0	0	0	0	0	0	0
10.4511	0	0	0	0	0	0	0
10.4891	0	0	0	0	0	0	0
10.5271	0	0	0	0	0	0	0
10.5651	0	0	0	0	0	0	0
10.6031	0	0	0	0	0	0	0
10.6411	0	0	0	0	0	0	0
10.6791	0	0	0	0	0	0	0
10.7171	0	0	0	0	0	0	0
10.7551	0	0	0	0	0	0	0
10.7931	0	0	0	0	0	0	0
10.8311	0	0	0	0	0	0	0
10.8691	0	0	0	0	0	0	0
10.9081	0	0	0	0	0	0	0
10.9461	0	0	0	0	0	0	0
10.9841	0	0	0	0	0	0	0
11.0221	0	0	0	0	0	0	0
11.0601	0	0	0	0	0	0	0
11.0981	0	0	0	0	0	0	0
11.1361	0	0	0	0	0	0	0
11.1741	0	0	0	0	0	0	0
11.2121	0	0	0	0	0	0	0
11.2501	0	0	0	0	0	0	0
11.2881	0	0	0	0	0	0	0
11.3261	0	0	0	0	0	0	0
11.3641	0	0	0	0	0	0	0

## Sheet: Fig. 4a atomic coordinates 
Primitive Cell
1
6.1786582664388696 -3.5672500133275600 0.0000000000000000
6.1786582664388696 3.5672500133275600 0.0000000000000000
0.0000000000000000 0.0000000000000000 7.0398998260500001
C N
12 16
Direct
0.0950822916687954 0.4524570808845212 0.7834052797413094
0.4524570808845212 0.0950822916687954 0.7834052797413094
0.4524578864662701 0.4524578864662701 0.7834051660383992
0.7792939508004437 0.4414111928491025 0.7832586477390464
0.7792942319769267 0.7792942319769267 0.7832584410318120
0.4414111928491025 0.7792939508004437 0.7832586477390464
0.1124025570168143 0.7751956826083557 0.2830585883399976
0.1124043136291775 0.1124043136291775 0.2830629354487613
0.7751956826083557 0.1124025570168143 0.2830585883399976
0.7864586103021765 0.7864586103021765 0.2831431453825815
0.4270837227982582 0.7864570286967165 0.2831446120108154
0.7864570286967165 0.4270837227982582 0.2831446120108154
0.3333325308503277 0.3333325308503277 0.7834380496724123
0.6683537569329729 0.9946154901155353 0.7834146142225720
0.3370291517151855 0.6683543844272535 0.7834147134289537
0.9946150002904872 0.3370270780320581 0.7834151583131970
0.6666662510062480 0.6666662510062480 0.7830228112204978
0.0018247237547371 0.6704486568832309 0.2832257704187455
0.3277283174674963 0.0018250781019731 0.2832314488609455
0.6704461642836748 0.3277296228907218 0.2832262347832923
0.0000000151491477 0.0000000151491477 0.2827623458761721
0.6666665328469819 0.6666665328469819 0.2830367178038742
0.9946154901155353 0.6683537569329729 0.7834146142225720
0.3370270780320581 0.9946150002904872 0.7834151583131970
0.6683543844272535 0.3370291517151855 0.7834147134289537
0.6704486568832309 0.0018247237547371 0.2832257704187455
0.3277296228907218 0.6704461642836748 0.2832262347832923
0.0018250781019731 0.3277283174674963 0.2832314488609455

## Sheet: Fig. 4b Band structure
#	--
0	-24.5995
0.12711	-24.5811
0.25423	-24.5326
0.38134	-24.4769
0.50846	-24.451
0.50846	-24.4616
0.63557	-24.4852
0.76269	-24.5366
0.8898	-24.5821
1.01692	-24.5995
1.01692	-24.5995
1.12848	-24.5982
1.24005	-24.5967
1.24005	-24.4448
1.35361	-24.44
1.46717	-24.4311
1.58073	-24.4324
1.6943	-24.4562
1.80786	-24.5002
1.92142	-24.5492
2.03498	-24.586
2.14855	-24.5995
2.14855	-24.5995
2.28736	-24.5816
2.42618	-24.5356
2.56499	-24.4848
2.70381	-24.4616
2.70381	-24.4499
2.84263	-24.4757
2.98144	-24.5316
3.12026	-24.5807
3.25907	-24.5995
3.25907	-24.5995
3.38619	-24.5807
3.5133	-24.5309
3.64042	-24.4726
3.76753	-24.4448
	--
#	--
3.76753	-24.4065
3.64042	-24.4341
3.5133	-24.4883
3.38619	-24.5344
3.25907	-24.5519
3.25907	-24.5519
3.12026	-24.5347
2.98144	-24.4891
2.84263	-24.4358
2.70381	-24.4107
2.70381	-24.4043
2.56499	-24.4331
2.42618	-24.4906
2.28736	-24.536
2.14855	-24.5519
2.14855	-24.5519
2.03498	-24.5385
1.92142	-24.5017
1.80786	-24.4524
1.6943	-24.4079
1.58073	-24.3845
1.46717	-24.385
1.35361	-24.399
1.24005	-24.4065
1.24005	-24.5609
1.12848	-24.5567
1.01692	-24.5519
1.01692	-24.5519
0.8898	-24.5338
0.76269	-24.4859
0.63557	-24.4301
0.50846	-24.4042
0.50846	-24.4031
0.38134	-24.4291
0.25423	-24.4848
0.12711	-24.5334
0	-24.5519
	--
#	--
0	-24.5262
0.12711	-24.5097
0.25423	-24.4666
0.38134	-24.4181
0.50846	-24.3963
0.50846	-24.3965
0.63557	-24.4197
0.76269	-24.4677
0.8898	-24.5099
1.01692	-24.5262
1.01692	-24.5262
1.12848	-24.5221
1.24005	-24.5188
1.24005	-24.3997
1.35361	-24.3944
1.46717	-24.3827
1.58073	-24.3765
1.6943	-24.3935
1.80786	-24.4326
1.92142	-24.4784
2.03498	-24.5133
2.14855	-24.5262
2.14855	-24.5262
2.28736	-24.508
2.42618	-24.4634
2.56499	-24.4168
2.70381	-24.3965
2.70381	-24.3892
2.84263	-24.412
2.98144	-24.4628
3.12026	-24.5085
3.25907	-24.5262
3.25907	-24.5262
3.38619	-24.5097
3.5133	-24.4669
3.64042	-24.4196
3.76753	-24.3997
	--
#	--
3.76753	-24.3541
3.64042	-24.3671
3.5133	-24.4013
3.38619	-24.4353
3.25907	-24.4489
3.25907	-24.4489
3.12026	-24.4347
2.98144	-24.3981
2.84263	-24.358
2.70381	-24.3399
2.70381	-24.3485
2.56499	-24.3634
2.42618	-24.4003
2.28736	-24.4352
2.14855	-24.4489
2.14855	-24.4489
2.03498	-24.4381
1.92142	-24.4092
1.80786	-24.3727
1.6943	-24.3437
1.58073	-24.3334
1.46717	-24.3393
1.35361	-24.3495
1.24005	-24.3541
1.24005	-24.4501
1.12848	-24.4495
1.01692	-24.4489
1.01692	-24.4489
0.8898	-24.4349
0.76269	-24.3997
0.63557	-24.3631
0.50846	-24.3485
0.50846	-24.3392
0.38134	-24.3573
0.25423	-24.3977
0.12711	-24.4345
0	-24.4489
	--
#	--
0	-22.1077
0.12711	-22.4276
0.25423	-22.7549
0.38134	-22.9855
0.50846	-23.0709
0.50846	-23.0232
0.63557	-22.9398
0.76269	-22.7132
0.8898	-22.3893
1.01692	-22.1077
1.01692	-22.1077
1.12848	-22.1077
1.24005	-22.1078
1.24005	-23.0312
1.35361	-23.0447
1.46717	-23.072
1.58073	-23.0845
1.6943	-23.0354
1.80786	-22.8908
1.92142	-22.659
2.03498	-22.3628
2.14855	-22.1077
2.14855	-22.1077
2.28736	-22.3893
2.42618	-22.7132
2.56499	-22.9398
2.70381	-23.0233
2.70381	-23.071
2.84263	-22.9855
2.98144	-22.7548
3.12026	-22.4275
3.25907	-22.1077
3.25907	-22.1077
3.38619	-22.4087
3.5133	-22.7274
3.64042	-22.9497
3.76753	-23.0311
	--
#	--
3.76753	-22.975
3.64042	-22.8959
3.5133	-22.6794
3.38619	-22.3679
3.25907	-22.0671
3.25907	-22.0671
3.12026	-22.4068
2.98144	-22.732
2.84263	-22.9591
2.70381	-23.0427
2.70381	-22.9643
2.56499	-22.8866
2.42618	-22.6737
2.28736	-22.3676
2.14855	-22.0671
2.14855	-22.0671
2.03498	-22.3456
1.92142	-22.6293
1.80786	-22.855
1.6943	-23.0031
1.58073	-23.0658
1.46717	-23.0492
1.35361	-22.9987
1.24005	-22.9749
1.24005	-22.0671
1.12848	-22.0671
1.01692	-22.0671
1.01692	-22.0671
0.8898	-22.3676
0.76269	-22.6737
0.63557	-22.8867
0.50846	-22.9643
0.50846	-23.0428
0.38134	-22.959
0.25423	-22.7318
0.12711	-22.4067
0	-22.0671
	--
#	--
0	-22.0347
0.12711	-22.2701
0.25423	-22.5768
0.38134	-22.7886
0.50846	-22.8654
0.50846	-22.8655
0.63557	-22.7883
0.76269	-22.5754
0.8898	-22.2667
1.01692	-22.0347
1.01692	-22.0347
1.12848	-22.0334
1.24005	-22.0321
1.24005	-22.8884
1.35361	-22.8995
1.46717	-22.9208
1.58073	-22.9195
1.6943	-22.8578
1.80786	-22.7158
1.92142	-22.4965
2.03498	-22.2177
2.14855	-22.0347
2.14855	-22.0347
2.28736	-22.2667
2.42618	-22.5754
2.56499	-22.7883
2.70381	-22.8655
2.70381	-22.8654
2.84263	-22.7886
2.98144	-22.5767
3.12026	-22.2701
3.25907	-22.0347
3.25907	-22.0347
3.38619	-22.2806
3.5133	-22.5932
3.64042	-22.8096
3.76753	-22.8883
	--
#	--
3.76753	-22.7776
3.64042	-22.6996
3.5133	-22.4857
3.38619	-22.1784
3.25907	-22.0122
3.25907	-22.0122
3.12026	-22.1642
2.98144	-22.4674
2.84263	-22.6765
2.70381	-22.7523
2.70381	-22.7681
2.56499	-22.6905
2.42618	-22.4773
2.28736	-22.1695
2.14855	-22.0122
2.14855	-22.0122
2.03498	-22.1196
1.92142	-22.396
1.80786	-22.6139
1.6943	-22.7544
1.58073	-22.8144
1.46717	-22.8136
1.35361	-22.7898
1.24005	-22.7775
1.24005	-22.0144
1.12848	-22.0132
1.01692	-22.0122
1.01692	-22.0122
0.8898	-22.1694
0.76269	-22.4773
0.63557	-22.6905
0.50846	-22.7681
0.50846	-22.7522
0.38134	-22.6765
0.25423	-22.4674
0.12711	-22.1642
0	-22.0122
	--
#	--
0	-21.978
0.12711	-22.0388
0.25423	-22.0682
0.38134	-22.0953
0.50846	-22.1061
0.50846	-22.1385
0.63557	-22.1296
0.76269	-22.1072
0.8898	-22.0822
1.01692	-21.978
1.01692	-21.978
1.12848	-21.9783
1.24005	-21.9788
1.24005	-22.1201
1.35361	-22.1399
1.46717	-22.1664
1.58073	-22.1705
1.6943	-22.1502
1.80786	-22.1166
1.92142	-22.0826
2.03498	-22.0573
2.14855	-21.978
2.14855	-21.978
2.28736	-22.0822
2.42618	-22.1073
2.56499	-22.1296
2.70381	-22.1385
2.70381	-22.1039
2.84263	-22.0935
2.98144	-22.0673
3.12026	-22.0386
3.25907	-21.978
3.25907	-21.978
3.38619	-22.0611
3.5133	-22.0882
3.64042	-22.1118
3.76753	-22.1212
	--
#	--
3.76753	-22.1155
3.64042	-22.1052
3.5133	-22.0796
3.38619	-22.0514
3.25907	-21.9666
3.25907	-21.9666
3.12026	-22.0184
2.98144	-22.0467
2.84263	-22.0731
2.70381	-22.0837
2.70381	-22.1194
2.56499	-22.1097
2.42618	-22.0852
2.28736	-22.0583
2.14855	-21.9666
2.14855	-21.9666
2.03498	-22.0296
1.92142	-22.0547
1.80786	-22.0883
1.6943	-22.1228
1.58073	-22.1462
1.46717	-22.1472
1.35361	-22.1281
1.24005	-22.1166
1.24005	-21.971
1.12848	-21.9691
1.01692	-21.9666
1.01692	-21.9666
0.8898	-22.0583
0.76269	-22.0853
0.63557	-22.1097
0.50846	-22.1194
0.50846	-22.0804
0.38134	-22.0704
0.25423	-22.0452
0.12711	-22.0181
0	-21.9666
	--
#	--
0	-21.944
0.12711	-21.9559
0.25423	-21.9809
0.38134	-22.0046
0.50846	-22.0141
0.50846	-22.0266
0.63557	-22.0174
0.76269	-21.9944
0.8898	-21.9699
1.01692	-21.944
1.01692	-21.944
1.12848	-21.9415
1.24005	-21.9397
1.24005	-22.0051
1.35361	-22.0221
1.46717	-22.0482
1.58073	-22.0548
1.6943	-22.0392
1.80786	-22.0112
1.92142	-21.9823
2.03498	-21.9612
2.14855	-21.944
2.14855	-21.944
2.28736	-21.9699
2.42618	-21.9944
2.56499	-22.0174
2.70381	-22.0266
2.70381	-22.0127
2.84263	-22.0035
2.98144	-21.9803
3.12026	-21.9559
3.25907	-21.944
3.25907	-21.944
3.38619	-21.9487
3.5133	-21.9729
3.64042	-21.9959
3.76753	-22.0051
	--
#	--
3.76753	-21.8959
3.64042	-21.8878
3.5133	-21.8677
3.38619	-21.8472
3.25907	-21.9358
3.25907	-21.9358
3.12026	-21.8542
2.98144	-21.8751
2.84263	-21.8955
2.70381	-21.9038
2.70381	-21.9127
2.56499	-21.9043
2.42618	-21.8836
2.28736	-21.8626
2.14855	-21.9358
2.14855	-21.9358
2.03498	-21.8614
1.92142	-21.8835
1.80786	-21.9156
1.6943	-21.9466
1.58073	-21.963
1.46717	-21.9521
1.35361	-21.9176
1.24005	-21.8959
1.24005	-21.9346
1.12848	-21.9353
1.01692	-21.9358
1.01692	-21.9358
0.8898	-21.8626
0.76269	-21.8836
0.63557	-21.9043
0.50846	-21.9127
0.50846	-21.9036
0.38134	-21.8953
0.25423	-21.875
0.12711	-21.8542
0	-21.9358
	--
#	--
0	-21.8559
0.12711	-21.6167
0.25423	-21.2445
0.38134	-20.9757
0.50846	-20.8788
0.50846	-20.9916
0.63557	-21.0663
0.76269	-21.2879
0.8898	-21.6185
1.01692	-21.8559
1.01692	-21.8559
1.12848	-21.8561
1.24005	-21.8563
1.24005	-20.9702
1.35361	-20.8893
1.46717	-20.7233
1.58073	-20.6884
1.6943	-20.8397
1.80786	-21.0715
1.92142	-21.3531
2.03498	-21.6709
2.14855	-21.8559
2.14855	-21.8559
2.28736	-21.6185
2.42618	-21.2879
2.56499	-21.0663
2.70381	-20.9916
2.70381	-20.8786
2.84263	-20.9756
2.98144	-21.2445
3.12026	-21.6167
3.25907	-21.8559
3.25907	-21.8559
3.38619	-21.6179
3.5133	-21.2774
3.64042	-21.0481
3.76753	-20.9702
	--
#	--
3.76753	-20.8849
3.64042	-20.9781
3.5133	-21.2403
3.38619	-21.604
3.25907	-21.8392
3.25907	-21.8392
3.12026	-21.6003
2.98144	-21.2212
2.84263	-20.9412
2.70381	-20.8381
2.70381	-20.8865
2.56499	-20.9745
2.42618	-21.2281
2.28736	-21.5899
2.14855	-21.8392
2.14855	-21.8392
2.03498	-21.6446
1.92142	-21.3055
1.80786	-21.0084
1.6943	-20.7763
1.58073	-20.6506
1.46717	-20.6934
1.35361	-20.819
1.24005	-20.8849
1.24005	-21.8395
1.12848	-21.8393
1.01692	-21.8392
1.01692	-21.8392
0.8898	-21.5899
0.76269	-21.228
0.63557	-20.9745
0.50846	-20.8865
0.50846	-20.8378
0.38134	-20.9411
0.25423	-21.2212
0.12711	-21.6002
0	-21.8392
	--
#	--
0	-21.8138
0.12711	-21.4864
0.25423	-21.1203
0.38134	-20.8467
0.50846	-20.7442
0.50846	-20.7321
0.63557	-20.835
0.76269	-21.1105
0.8898	-21.48
1.01692	-21.8138
1.01692	-21.8138
1.12848	-21.8138
1.24005	-21.8138
1.24005	-20.7119
1.35361	-20.6398
1.46717	-20.4885
1.58073	-20.4635
1.6943	-20.6434
1.80786	-20.9019
1.92142	-21.2043
2.03498	-21.5345
2.14855	-21.8138
2.14855	-21.8138
2.28736	-21.48
2.42618	-21.1105
2.56499	-20.835
2.70381	-20.7322
2.70381	-20.7441
2.84263	-20.8467
2.98144	-21.1203
3.12026	-21.4864
3.25907	-21.8138
3.25907	-21.8138
3.38619	-21.4815
3.5133	-21.1064
3.64042	-20.8217
3.76753	-20.7119
	--
#	--
3.76753	-20.6403
3.64042	-20.7401
3.5133	-21.0152
3.38619	-21.3865
3.25907	-21.7193
3.25907	-21.7193
3.12026	-21.3923
2.98144	-21.0327
2.84263	-20.7701
2.70381	-20.6753
2.70381	-20.6404
2.56499	-20.7404
2.42618	-21.0133
2.28736	-21.383
2.14855	-21.7193
2.14855	-21.7193
2.03498	-21.4389
1.92142	-21.1101
1.80786	-20.8097
1.6943	-20.5544
1.58073	-20.3821
1.46717	-20.4139
1.35361	-20.5667
1.24005	-20.6403
1.24005	-21.7194
1.12848	-21.7193
1.01692	-21.7193
1.01692	-21.7193
0.8898	-21.3829
0.76269	-21.0133
0.63557	-20.7404
0.50846	-20.6404
0.50846	-20.6753
0.38134	-20.7701
0.25423	-21.0327
0.12711	-21.3923
0	-21.7193
	--
#	--
0	-20.1489
0.12711	-20.1082
0.25423	-20.0287
0.38134	-19.9639
0.50846	-19.9231
0.50846	-19.947
0.63557	-19.9988
0.76269	-20.084
0.8898	-20.134
1.01692	-20.1489
1.01692	-20.1489
1.12848	-20.1489
1.24005	-20.1488
1.24005	-19.9348
1.35361	-19.9714
1.46717	-20.0614
1.58073	-20.0783
1.6943	-20.0467
1.80786	-20.0527
1.92142	-20.0862
2.03498	-20.1284
2.14855	-20.1489
2.14855	-20.1489
2.28736	-20.134
2.42618	-20.084
2.56499	-19.9988
2.70381	-19.947
2.70381	-19.9231
2.84263	-19.9639
2.98144	-20.0287
3.12026	-20.1082
3.25907	-20.1489
3.25907	-20.1489
3.38619	-20.1245
3.5133	-20.0675
3.64042	-19.984
3.76753	-19.9348
	--
#	--
3.76753	-19.8947
3.64042	-19.9493
3.5133	-20.0317
3.38619	-20.0864
3.25907	-20.1039
3.25907	-20.1039
3.12026	-20.0629
2.98144	-19.9844
2.84263	-19.9388
2.70381	-19.908
2.70381	-19.8588
2.56499	-19.9282
2.42618	-20.0271
2.28736	-20.0845
2.14855	-20.1039
2.14855	-20.1039
2.03498	-20.077
1.92142	-20.0149
1.80786	-19.9829
1.6943	-19.9897
1.58073	-20.045
1.46717	-20.0386
1.35361	-19.9528
1.24005	-19.8947
1.24005	-20.104
1.12848	-20.104
1.01692	-20.1039
1.01692	-20.1039
0.8898	-20.0844
0.76269	-20.0271
0.63557	-19.9283
0.50846	-19.8588
0.50846	-19.908
0.38134	-19.9388
0.25423	-19.9844
0.12711	-20.0629
0	-20.1039
	--
#	--
0	-20.013
0.12711	-20.0054
0.25423	-19.9547
0.38134	-19.8532
0.50846	-19.833
0.50846	-19.8248
0.63557	-19.8495
0.76269	-19.8865
0.8898	-19.9733
1.01692	-20.013
1.01692	-20.013
1.12848	-20.0132
1.24005	-20.0133
1.24005	-19.8576
1.35361	-19.9013
1.46717	-20.0043
1.58073	-20.0245
1.6943	-19.9449
1.80786	-19.9052
1.92142	-19.9471
2.03498	-19.9975
2.14855	-20.013
2.14855	-20.013
2.28736	-19.9735
2.42618	-19.887
2.56499	-19.8495
2.70381	-19.8248
2.70381	-19.8329
2.84263	-19.8537
2.98144	-19.9549
3.12026	-20.0055
3.25907	-20.013
3.25907	-20.013
3.38619	-19.9852
3.5133	-19.9131
3.64042	-19.8809
3.76753	-19.8576
	--
#	--
3.76753	-19.775
3.64042	-19.8013
3.5133	-19.8952
3.38619	-19.9516
3.25907	-19.9866
3.25907	-19.9866
3.12026	-19.979
2.98144	-19.923
2.84263	-19.8288
2.70381	-19.7698
2.70381	-19.7598
2.56499	-19.7797
2.42618	-19.8664
2.28736	-19.9508
2.14855	-19.9866
2.14855	-19.9866
2.03498	-19.9719
1.92142	-19.9158
1.80786	-19.8456
1.6943	-19.8637
1.58073	-19.9411
1.46717	-19.9201
1.35361	-19.8196
1.24005	-19.775
1.24005	-19.9863
1.12848	-19.9864
1.01692	-19.9866
1.01692	-19.9866
0.8898	-19.9509
0.76269	-19.8672
0.63557	-19.7797
0.50846	-19.7598
0.50846	-19.7701
0.38134	-19.8298
0.25423	-19.9233
0.12711	-19.9791
0	-19.9866
	--
#	--
0	-19.909
0.12711	-19.8857
0.25423	-19.8714
0.38134	-19.8035
0.50846	-19.7476
0.50846	-19.6922
0.63557	-19.7469
0.76269	-19.8447
0.8898	-19.896
1.01692	-19.909
1.01692	-19.909
1.12848	-19.9089
1.24005	-19.9089
1.24005	-19.7535
1.35361	-19.7551
1.46717	-19.763
1.58073	-19.7662
1.6943	-19.7653
1.80786	-19.8089
1.92142	-19.8816
2.03498	-19.8895
2.14855	-19.909
2.14855	-19.909
2.28736	-19.896
2.42618	-19.845
2.56499	-19.7466
2.70381	-19.6922
2.70381	-19.7481
2.84263	-19.8041
2.98144	-19.8715
3.12026	-19.8857
3.25907	-19.909
3.25907	-19.909
3.38619	-19.9076
3.5133	-19.8478
3.64042	-19.7888
3.76753	-19.7536
	--
#	--
3.76753	-19.67
3.64042	-19.7264
3.5133	-19.8095
3.38619	-19.8486
3.25907	-19.8861
3.25907	-19.8861
3.12026	-19.8667
2.98144	-19.7866
2.84263	-19.7522
2.70381	-19.7321
2.70381	-19.6784
2.56499	-19.7311
2.42618	-19.8029
2.28736	-19.8551
2.14855	-19.8861
2.14855	-19.8861
2.03498	-19.8718
1.92142	-19.8031
1.80786	-19.8022
1.6943	-19.7492
1.58073	-19.7484
1.46717	-19.7295
1.35361	-19.6924
1.24005	-19.6702
1.24005	-19.8861
1.12848	-19.8861
1.01692	-19.8861
1.01692	-19.8861
0.8898	-19.8551
0.76269	-19.8029
0.63557	-19.7308
0.50846	-19.6784
0.50846	-19.7324
0.38134	-19.7522
0.25423	-19.7865
0.12711	-19.8667
0	-19.8861
	--
#	--
0	-19.8191
0.12711	-19.7921
0.25423	-19.7537
0.38134	-19.6403
0.50846	-19.5864
0.50846	-19.5828
0.63557	-19.6359
0.76269	-19.7504
0.8898	-19.8105
1.01692	-19.8191
1.01692	-19.8191
1.12848	-19.8191
1.24005	-19.8192
1.24005	-19.5668
1.35361	-19.5826
1.46717	-19.6063
1.58073	-19.6125
1.6943	-19.6141
1.80786	-19.6729
1.92142	-19.7813
2.03498	-19.8024
2.14855	-19.8191
2.14855	-19.8191
2.28736	-19.8105
2.42618	-19.7503
2.56499	-19.6358
2.70381	-19.5829
2.70381	-19.5864
2.84263	-19.6403
2.98144	-19.7536
3.12026	-19.7921
3.25907	-19.8191
3.25907	-19.8191
3.38619	-19.8133
3.5133	-19.7382
3.64042	-19.6212
3.76753	-19.567
	--
#	--
3.76753	-19.465
3.64042	-19.5206
3.5133	-19.6428
3.38619	-19.7525
3.25907	-19.7935
3.25907	-19.7935
3.12026	-19.7768
2.98144	-19.6742
2.84263	-19.5609
2.70381	-19.5104
2.70381	-19.4798
2.56499	-19.5342
2.42618	-19.6534
2.28736	-19.7588
2.14855	-19.7935
2.14855	-19.7935
2.03498	-19.7784
1.92142	-19.6936
1.80786	-19.5859
1.6943	-19.5262
1.58073	-19.5229
1.46717	-19.5154
1.35361	-19.4869
1.24005	-19.465
1.24005	-19.7935
1.12848	-19.7935
1.01692	-19.7935
1.01692	-19.7935
0.8898	-19.7588
0.76269	-19.6534
0.63557	-19.5342
0.50846	-19.4798
0.50846	-19.5104
0.38134	-19.5609
0.25423	-19.6742
0.12711	-19.7768
0	-19.7935
	--
#	--
0	-18.8798
0.12711	-18.8976
0.25423	-18.9553
0.38134	-19.0447
0.50846	-19.0982
0.50846	-19.1534
0.63557	-19.079
0.76269	-18.9599
0.8898	-18.8962
1.01692	-18.8798
1.01692	-18.8798
1.12848	-18.8797
1.24005	-18.8798
1.24005	-19.1484
1.35361	-19.1089
1.46717	-19.0393
1.58073	-19.021
1.6943	-19.0632
1.80786	-19.0201
1.92142	-18.9345
2.03498	-18.8912
2.14855	-18.8798
2.14855	-18.8798
2.28736	-18.8962
2.42618	-18.9599
2.56499	-19.079
2.70381	-19.1534
2.70381	-19.0982
2.84263	-19.0447
2.98144	-18.9553
3.12026	-18.8976
3.25907	-18.8798
3.25907	-18.8798
3.38619	-18.9022
3.5133	-18.9737
3.64042	-19.0831
3.76753	-19.1484
	--
#	--
3.76753	-19.0381
3.64042	-18.994
3.5133	-18.9172
3.38619	-18.8658
3.25907	-18.8496
3.25907	-18.8496
3.12026	-18.87
2.98144	-18.9335
2.84263	-19.026
2.70381	-19.0774
2.70381	-19.0607
2.56499	-19.0162
2.42618	-18.938
2.28736	-18.8736
2.14855	-18.8496
2.14855	-18.8496
2.03498	-18.8678
1.92142	-18.9182
1.80786	-18.9724
1.6943	-19.0014
1.58073	-19.0007
1.46717	-18.9908
1.35361	-19.0163
1.24005	-19.0381
1.24005	-18.8496
1.12848	-18.8496
1.01692	-18.8496
1.01692	-18.8496
0.8898	-18.8736
0.76269	-18.938
0.63557	-19.0162
0.50846	-19.0607
0.50846	-19.0774
0.38134	-19.026
0.25423	-18.9335
0.12711	-18.87
0	-18.8496
	--
#	--
0	-18.7013
0.12711	-18.7183
0.25423	-18.771
0.38134	-18.8467
0.50846	-18.8882
0.50846	-18.9119
0.63557	-18.8651
0.76269	-18.78
0.8898	-18.7205
1.01692	-18.7013
1.01692	-18.7013
1.12848	-18.7013
1.24005	-18.7013
1.24005	-18.9127
1.35361	-18.8829
1.46717	-18.8338
1.58073	-18.82
1.6943	-18.8331
1.80786	-18.8085
1.92142	-18.7542
2.03498	-18.7144
2.14855	-18.7013
2.14855	-18.7013
2.28736	-18.7206
2.42618	-18.78
2.56499	-18.8651
2.70381	-18.9118
2.70381	-18.8882
2.84263	-18.8467
2.98144	-18.771
3.12026	-18.7183
3.25907	-18.7013
3.25907	-18.7013
3.38619	-18.7208
3.5133	-18.7807
3.64042	-18.866
3.76753	-18.9127
	--
#	--
3.76753	-18.8137
3.64042	-18.7718
3.5133	-18.6939
3.38619	-18.6384
3.25907	-18.6201
3.25907	-18.6201
3.12026	-18.6359
2.98144	-18.6849
2.84263	-18.7555
2.70381	-18.794
2.70381	-18.8183
2.56499	-18.7752
2.42618	-18.6954
2.28736	-18.6388
2.14855	-18.6201
2.14855	-18.6201
2.03498	-18.6327
1.92142	-18.6705
1.80786	-18.7212
1.6943	-18.7397
1.58073	-18.7219
1.46717	-18.7346
1.35361	-18.7839
1.24005	-18.8137
1.24005	-18.6201
1.12848	-18.6201
1.01692	-18.6201
1.01692	-18.6201
0.8898	-18.6388
0.76269	-18.6955
0.63557	-18.7752
0.50846	-18.8184
0.50846	-18.794
0.38134	-18.7555
0.25423	-18.6849
0.12711	-18.6359
0	-18.6201
	--
#	--
0	-18.0535
0.12711	-18.0954
0.25423	-18.2049
0.38134	-18.3297
0.50846	-18.3877
0.50846	-18.3439
0.63557	-18.2937
0.76269	-18.1853
0.8898	-18.09
1.01692	-18.0535
1.01692	-18.0535
1.12848	-18.0535
1.24005	-18.0535
1.24005	-18.3569
1.35361	-18.3595
1.46717	-18.3695
1.58073	-18.3738
1.6943	-18.3403
1.80786	-18.2617
1.92142	-18.1629
2.03498	-18.0832
2.14855	-18.0535
2.14855	-18.0535
2.28736	-18.09
2.42618	-18.1853
2.56499	-18.2937
2.70381	-18.3439
2.70381	-18.3878
2.84263	-18.3297
2.98144	-18.2048
3.12026	-18.0954
3.25907	-18.0535
3.25907	-18.0535
3.38619	-18.0919
3.5133	-18.1921
3.64042	-18.3052
3.76753	-18.357
	--
#	--
3.76753	-18.3222
3.64042	-18.2703
3.5133	-18.1589
3.38619	-18.0614
3.25907	-18.024
3.25907	-18.024
3.12026	-18.0656
2.98144	-18.1738
2.84263	-18.2964
2.70381	-18.3529
2.70381	-18.3161
2.56499	-18.2654
2.42618	-18.1562
2.28736	-18.0606
2.14855	-18.024
2.14855	-18.024
2.03498	-18.0538
1.92142	-18.133
1.80786	-18.2311
1.6943	-18.3092
1.58073	-18.3435
1.46717	-18.3397
1.35361	-18.327
1.24005	-18.3222
1.24005	-18.024
1.12848	-18.024
1.01692	-18.024
1.01692	-18.024
0.8898	-18.0606
0.76269	-18.1562
0.63557	-18.2654
0.50846	-18.3161
0.50846	-18.3531
0.38134	-18.2964
0.25423	-18.1737
0.12711	-18.0656
0	-18.024
	--
#	--
0	-17.9195
0.12711	-17.9562
0.25423	-18.0521
0.38134	-18.161
0.50846	-18.2113
0.50846	-18.2213
0.63557	-18.1694
0.76269	-18.0568
0.8898	-17.9576
1.01692	-17.9195
1.01692	-17.9195
1.12848	-17.9195
1.24005	-17.9195
1.24005	-18.2077
1.35361	-18.2102
1.46717	-18.2204
1.58073	-18.2275
1.6943	-18.1979
1.80786	-18.1217
1.92142	-18.0252
2.03498	-17.9481
2.14855	-17.9195
2.14855	-17.9195
2.28736	-17.9576
2.42618	-18.0568
2.56499	-18.1694
2.70381	-18.2213
2.70381	-18.2113
2.84263	-18.161
2.98144	-18.052
3.12026	-17.9562
3.25907	-17.9195
3.25907	-17.9195
3.38619	-17.9555
3.5133	-18.0499
3.64042	-18.1577
3.76753	-18.2077
	--
#	--
3.76753	-18.1041
3.64042	-18.0513
3.5133	-17.9384
3.38619	-17.8403
3.25907	-17.8029
3.25907	-17.8029
3.12026	-17.8411
2.98144	-17.9408
2.84263	-18.0546
2.70381	-18.1074
2.70381	-18.1036
2.56499	-18.0513
2.42618	-17.9388
2.28736	-17.8405
2.14855	-17.8029
2.14855	-17.8029
2.03498	-17.8317
1.92142	-17.9094
1.80786	-18.0075
1.6943	-18.0863
1.58073	-18.1194
1.46717	-18.1152
1.35361	-18.1063
1.24005	-18.1041
1.24005	-17.8029
1.12848	-17.8029
1.01692	-17.8029
1.01692	-17.8029
0.8898	-17.8405
0.76269	-17.9388
0.63557	-18.0513
0.50846	-18.1036
0.50846	-18.1074
0.38134	-18.0545
0.25423	-17.9408
0.12711	-17.8411
0	-17.8029
	--
#	--
0	-14.1
0.12711	-14.3036
0.25423	-14.6822
0.38134	-14.974
0.50846	-15.0795
0.50846	-15.059
0.63557	-14.95
0.76269	-14.6545
0.8898	-14.2879
1.01692	-14.1
1.01692	-14.1
1.12848	-14.1
1.24005	-14.1
1.24005	-14.998
1.35361	-15.0001
1.46717	-15.0125
1.58073	-15.0896
1.6943	-15.0461
1.80786	-14.8658
1.92142	-14.5828
2.03498	-14.2653
2.14855	-14.1
2.14855	-14.1
2.28736	-14.2879
2.42618	-14.6545
2.56499	-14.95
2.70381	-15.059
2.70381	-15.0795
2.84263	-14.974
2.98144	-14.6822
3.12026	-14.3036
3.25907	-14.1
3.25907	-14.1
3.38619	-14.2291
3.5133	-14.5946
3.64042	-14.8898
3.76753	-14.998
	--
#	--
3.76753	-14.9291
3.64042	-14.8268
3.5133	-14.5465
3.38619	-14.2143
3.25907	-14.0559
3.25907	-14.0559
3.12026	-14.2104
2.98144	-14.5876
2.84263	-14.8771
2.70381	-14.9812
2.70381	-14.9992
2.56499	-14.8933
2.42618	-14.6026
2.28736	-14.2356
2.14855	-14.0559
2.14855	-14.0559
2.03498	-14.1761
1.92142	-14.4511
1.80786	-14.7003
1.6943	-14.893
1.58073	-15.0014
1.46717	-15.0003
1.35361	-14.9343
1.24005	-14.9291
1.24005	-14.0558
1.12848	-14.0558
1.01692	-14.0559
1.01692	-14.0559
0.8898	-14.2356
0.76269	-14.6026
0.63557	-14.8933
0.50846	-14.9991
0.50846	-14.9812
0.38134	-14.8771
0.25423	-14.5876
0.12711	-14.2104
0	-14.0559
	--
#	--
0	-14.0211
0.12711	-14.1564
0.25423	-14.459
0.38134	-14.7192
0.50846	-14.8163
0.50846	-14.7832
0.63557	-14.6841
0.76269	-14.4176
0.8898	-14.1278
1.01692	-14.0211
1.01692	-14.0211
1.12848	-14.0211
1.24005	-14.021
1.24005	-14.8511
1.35361	-14.8706
1.46717	-14.9143
1.58073	-14.9063
1.6943	-14.7789
1.80786	-14.5663
1.92142	-14.3219
2.03498	-14.1044
2.14855	-14.0211
2.14855	-14.0211
2.28736	-14.1278
2.42618	-14.4176
2.56499	-14.6842
2.70381	-14.7831
2.70381	-14.8163
2.84263	-14.7192
2.98144	-14.459
3.12026	-14.1565
3.25907	-14.0211
3.25907	-14.0211
3.38619	-14.1821
3.5133	-14.4946
3.64042	-14.7548
3.76753	-14.8512
	--
#	--
3.76753	-14.7771
3.64042	-14.6785
3.5133	-14.4113
3.38619	-14.146
3.25907	-13.9911
3.25907	-13.9911
3.12026	-14.1373
2.98144	-14.3176
2.84263	-14.5641
2.70381	-14.6624
2.70381	-14.7492
2.56499	-14.6529
2.42618	-14.3937
2.28736	-14.1114
2.14855	-13.9911
2.14855	-13.9911
2.03498	-14.0994
1.92142	-14.3026
1.80786	-14.5513
1.6943	-14.7408
1.58073	-14.8334
1.46717	-14.8375
1.35361	-14.7948
1.24005	-14.7771
1.24005	-13.9914
1.12848	-13.9912
1.01692	-13.9911
1.01692	-13.9911
0.8898	-14.1113
0.76269	-14.3937
0.63557	-14.653
0.50846	-14.7492
0.50846	-14.6625
0.38134	-14.5641
0.25423	-14.3177
0.12711	-14.1373
0	-13.9911
	--
#	--
0	-13.9883
0.12711	-14.0993
0.25423	-14.3001
0.38134	-14.4606
0.50846	-14.513
0.50846	-14.5393
0.63557	-14.4813
0.76269	-14.3184
0.8898	-14.0989
1.01692	-13.9883
1.01692	-13.9883
1.12848	-13.9881
1.24005	-13.988
1.24005	-14.5498
1.35361	-14.6657
1.46717	-14.803
1.58073	-14.8095
1.6943	-14.7019
1.80786	-14.5075
1.92142	-14.2783
2.03498	-14.0727
2.14855	-13.9883
2.14855	-13.9883
2.28736	-14.0988
2.42618	-14.3185
2.56499	-14.4813
2.70381	-14.5393
2.70381	-14.513
2.84263	-14.4606
2.98144	-14.3004
3.12026	-14.0993
3.25907	-13.9883
3.25907	-13.9883
3.38619	-14.1187
3.5133	-14.354
3.64042	-14.496
3.76753	-14.5498
	--
#	--
3.76753	-14.5402
3.64042	-14.4877
3.5133	-14.3299
3.38619	-14.0816
3.25907	-13.9231
3.25907	-13.9231
3.12026	-14.0327
2.98144	-14.2912
2.84263	-14.4318
2.70381	-14.4796
2.70381	-14.5341
2.56499	-14.4777
2.42618	-14.3173
2.28736	-14.075
2.14855	-13.9231
2.14855	-13.9231
2.03498	-14.0228
1.92142	-14.2424
1.80786	-14.4789
1.6943	-14.6777
1.58073	-14.7774
1.46717	-14.7866
1.35361	-14.6503
1.24005	-14.5403
1.24005	-13.9231
1.12848	-13.9231
1.01692	-13.9231
1.01692	-13.9231
0.8898	-14.075
0.76269	-14.3174
0.63557	-14.4777
0.50846	-14.5341
0.50846	-14.4796
0.38134	-14.4318
0.25423	-14.2914
0.12711	-14.0327
0	-13.9231
	--
#	--
0	-13.9123
0.12711	-14.0072
0.25423	-14.2315
0.38134	-14.3789
0.50846	-14.4313
0.50846	-14.4229
0.63557	-14.3761
0.76269	-14.2453
0.8898	-14.0504
1.01692	-13.9123
1.01692	-13.9123
1.12848	-13.9123
1.24005	-13.9122
1.24005	-14.4345
1.35361	-14.4972
1.46717	-14.5737
1.58073	-14.5842
1.6943	-14.5368
1.80786	-14.4219
1.92142	-14.2132
2.03498	-14.0028
2.14855	-13.9123
2.14855	-13.9123
2.28736	-14.0504
2.42618	-14.2453
2.56499	-14.3761
2.70381	-14.4229
2.70381	-14.4313
2.84263	-14.3789
2.98144	-14.2315
3.12026	-14.0072
3.25907	-13.9123
3.25907	-13.9123
3.38619	-14.0211
3.5133	-14.2226
3.64042	-14.3785
3.76753	-14.4345
	--
#	--
3.76753	-14.3336
3.64042	-14.279
3.5133	-14.1267
3.38619	-13.9306
3.25907	-13.8286
3.25907	-13.8286
3.12026	-13.9754
2.98144	-14.1708
2.84263	-14.3033
2.70381	-14.3509
2.70381	-14.3269
2.56499	-14.2742
2.42618	-14.1269
2.28736	-13.9343
2.14855	-13.8286
2.14855	-13.8286
2.03498	-13.9299
1.92142	-14.1489
1.80786	-14.3501
1.6943	-14.466
1.58073	-14.5112
1.46717	-14.4924
1.35361	-14.4026
1.24005	-14.3336
1.24005	-13.8286
1.12848	-13.8286
1.01692	-13.8286
1.01692	-13.8286
0.8898	-13.9343
0.76269	-14.1269
0.63557	-14.2742
0.50846	-14.3269
0.50846	-14.3509
0.38134	-14.3033
0.25423	-14.1708
0.12711	-13.9754
0	-13.8286
	--
#	--
0	-13.059
0.12711	-13.1327
0.25423	-13.2194
0.38134	-13.2801
0.50846	-13.3032
0.50846	-13.3961
0.63557	-13.3745
0.76269	-13.311
0.8898	-13.1935
1.01692	-13.059
1.01692	-13.059
1.12848	-13.0589
1.24005	-13.0589
1.24005	-13.3885
1.35361	-13.289
1.46717	-13.1647
1.58073	-13.1382
1.6943	-13.167
1.80786	-13.1978
1.92142	-13.1964
2.03498	-13.1345
2.14855	-13.059
2.14855	-13.059
2.28736	-13.1936
2.42618	-13.311
2.56499	-13.3745
2.70381	-13.3961
2.70381	-13.3032
2.84263	-13.2801
2.98144	-13.2194
3.12026	-13.1327
3.25907	-13.059
3.25907	-13.059
3.38619	-13.1896
3.5133	-13.3042
3.64042	-13.3668
3.76753	-13.3885
	--
#	--
3.76753	-13.351
3.64042	-13.3303
3.5133	-13.2705
3.38619	-13.1618
3.25907	-13.0411
3.25907	-13.0411
3.12026	-13.1082
2.98144	-13.1818
2.84263	-13.2334
2.70381	-13.253
2.70381	-13.3549
2.56499	-13.3339
2.42618	-13.2735
2.28736	-13.1645
2.14855	-13.0411
2.14855	-13.0411
2.03498	-13.116
1.92142	-13.1778
1.80786	-13.173
1.6943	-13.1296
1.58073	-13.0894
1.46717	-13.1182
1.35361	-13.2509
1.24005	-13.351
1.24005	-13.0411
1.12848	-13.0411
1.01692	-13.0411
1.01692	-13.0411
0.8898	-13.1645
0.76269	-13.2735
0.63557	-13.3339
0.50846	-13.3549
0.50846	-13.2531
0.38134	-13.2335
0.25423	-13.1818
0.12711	-13.1082
0	-13.0411
	--
#	--
0	-12.8191
0.12711	-12.9845
0.25423	-13.1394
0.38134	-13.2212
0.50846	-13.2481
0.50846	-13.2471
0.63557	-13.221
0.76269	-13.1417
0.8898	-12.9883
1.01692	-12.8191
1.01692	-12.8191
1.12848	-12.8191
1.24005	-12.8191
1.24005	-13.2324
1.35361	-13.1684
1.46717	-13.0874
1.58073	-13.0818
1.6943	-13.1192
1.80786	-13.1421
1.92142	-13.1032
2.03498	-12.9623
2.14855	-12.8191
2.14855	-12.8191
2.28736	-12.9883
2.42618	-13.1417
2.56499	-13.221
2.70381	-13.247
2.70381	-13.2482
2.84263	-13.2212
2.98144	-13.1394
3.12026	-12.9845
3.25907	-12.8191
3.25907	-12.8191
3.38619	-12.9798
3.5133	-13.1275
3.64042	-13.2063
3.76753	-13.2324
	--
#	--
3.76753	-13.1477
3.64042	-13.1216
3.5133	-13.0437
3.38619	-12.9001
3.25907	-12.7465
3.25907	-12.7465
3.12026	-12.9219
2.98144	-13.0836
2.84263	-13.1669
2.70381	-13.1942
2.70381	-13.144
2.56499	-13.1184
2.42618	-13.0418
2.28736	-12.8999
2.14855	-12.7465
2.14855	-12.7465
2.03498	-12.8873
1.92142	-13.0218
1.80786	-13.0564
1.6943	-13.0327
1.58073	-12.9959
1.46717	-13.0017
1.35361	-13.0829
1.24005	-13.1477
1.24005	-12.7464
1.12848	-12.7464
1.01692	-12.7465
1.01692	-12.7465
0.8898	-12.8999
0.76269	-13.0418
0.63557	-13.1184
0.50846	-13.1441
0.50846	-13.1942
0.38134	-13.1669
0.25423	-13.0836
0.12711	-12.9219
0	-12.7465
	--
#	--
0	-12.4296
0.12711	-12.2105
0.25423	-11.8245
0.38134	-11.4707
0.50846	-11.3719
0.50846	-11.3734
0.63557	-11.4059
0.76269	-11.699
0.8898	-12.1353
1.01692	-12.4296
1.01692	-12.4296
1.12848	-12.4296
1.24005	-12.4296
1.24005	-11.4545
1.35361	-11.3996
1.46717	-11.3093
1.58073	-11.2916
1.6943	-11.3488
1.80786	-11.5551
1.92142	-11.8951
2.03498	-12.218
2.14855	-12.4296
2.14855	-12.4296
2.28736	-12.1353
2.42618	-11.699
2.56499	-11.4059
2.70381	-11.3734
2.70381	-11.3719
2.84263	-11.4707
2.98144	-11.8245
3.12026	-12.2105
3.25907	-12.4296
3.25907	-12.4296
3.38619	-12.2434
3.5133	-11.8654
3.64042	-11.548
3.76753	-11.4545
	--
#	--
3.76753	-11.2934
3.64042	-11.3285
3.5133	-11.6964
3.38619	-12.132
3.25907	-12.3795
3.25907	-12.3795
3.12026	-12.201
2.98144	-11.7622
2.84263	-11.403
2.70381	-11.3013
2.70381	-11.2364
2.56499	-11.327
2.42618	-11.6864
2.28736	-12.1294
2.14855	-12.3795
2.14855	-12.3795
2.03498	-12.2112
1.92142	-11.8664
1.80786	-11.4749
1.6943	-11.2155
1.58073	-11.1946
1.46717	-11.2171
1.35361	-11.263
1.24005	-11.2934
1.24005	-12.3795
1.12848	-12.3795
1.01692	-12.3795
1.01692	-12.3795
0.8898	-12.1294
0.76269	-11.6864
0.63557	-11.327
0.50846	-11.2364
0.50846	-11.3014
0.38134	-11.403
0.25423	-11.7622
0.12711	-12.201
0	-12.3795
	--
#	--
0	-12.3083
0.12711	-12.0169
0.25423	-11.6163
0.38134	-11.2651
0.50846	-11.1547
0.50846	-11.1857
0.63557	-11.3072
0.76269	-11.6449
0.8898	-12.043
1.01692	-12.3083
1.01692	-12.3083
1.12848	-12.3083
1.24005	-12.3083
1.24005	-11.1214
1.35361	-11.0794
1.46717	-11.0807
1.58073	-11.097
1.6943	-11.1487
1.80786	-11.3748
1.92142	-11.7411
2.03498	-12.091
2.14855	-12.3083
2.14855	-12.3083
2.28736	-12.043
2.42618	-11.6449
2.56499	-11.3071
2.70381	-11.1857
2.70381	-11.1547
2.84263	-11.2651
2.98144	-11.6163
3.12026	-12.0169
3.25907	-12.3083
3.25907	-12.3083
3.38619	-12.0033
3.5133	-11.5292
3.64042	-11.2676
3.76753	-11.1214
	--
#	--
3.76753	-11.0939
3.64042	-11.1538
3.5133	-11.4996
3.38619	-11.9568
3.25907	-12.299
3.25907	-12.299
3.12026	-11.9811
2.98144	-11.5927
2.84263	-11.2597
2.70381	-11.1441
2.70381	-11.0755
2.56499	-11.2256
2.42618	-11.5465
2.28736	-12.0098
2.14855	-12.299
2.14855	-12.299
2.03498	-12.0521
1.92142	-11.66
1.80786	-11.2986
1.6943	-11.0897
1.58073	-11.0457
1.46717	-11.0346
1.35361	-11.0679
1.24005	-11.0938
1.24005	-12.2989
1.12848	-12.2989
1.01692	-12.299
1.01692	-12.299
0.8898	-12.0099
0.76269	-11.5465
0.63557	-11.2256
0.50846	-11.0756
0.50846	-11.1441
0.38134	-11.2597
0.25423	-11.5927
0.12711	-11.981
0	-12.299
	--
#	--
0	-12.1896
0.12711	-11.9685
0.25423	-11.4103
0.38134	-11.1269
0.50846	-11.0595
0.50846	-11.0484
0.63557	-11.1397
0.76269	-11.4916
0.8898	-11.9771
1.01692	-12.1896
1.01692	-12.1896
1.12848	-12.1896
1.24005	-12.1896
1.24005	-11.0431
1.35361	-11.0464
1.46717	-10.9146
1.58073	-10.8493
1.6943	-10.9898
1.80786	-11.2381
1.92142	-11.5709
2.03498	-12.0475
2.14855	-12.1896
2.14855	-12.1896
2.28736	-11.9771
2.42618	-11.4915
2.56499	-11.1397
2.70381	-11.0486
2.70381	-11.0595
2.84263	-11.1269
2.98144	-11.4103
3.12026	-11.9685
3.25907	-12.1896
3.25907	-12.1896
3.38619	-11.935
3.5133	-11.4639
3.64042	-11.1438
3.76753	-11.0431
	--
#	--
3.76753	-11.0031
3.64042	-11.1009
3.5133	-11.3872
3.38619	-11.8814
3.25907	-12.1353
3.25907	-12.1353
3.12026	-11.954
2.98144	-11.3927
2.84263	-11.0982
2.70381	-11.0143
2.70381	-11.0348
2.56499	-11.0935
2.42618	-11.3861
2.28736	-11.8965
2.14855	-12.1353
2.14855	-12.1353
2.03498	-11.9777
1.92142	-11.5345
1.80786	-11.1753
1.6943	-10.9854
1.58073	-10.8265
1.46717	-10.8826
1.35361	-11.0211
1.24005	-11.003
1.24005	-12.1354
1.12848	-12.1353
1.01692	-12.1353
1.01692	-12.1353
0.8898	-11.8965
0.76269	-11.3861
0.63557	-11.0935
0.50846	-11.035
0.50846	-11.0142
0.38134	-11.0982
0.25423	-11.3928
0.12711	-11.954
0	-12.1353
	--
#	--
0	-12.1181
0.12711	-11.767
0.25423	-11.2438
0.38134	-11.0462
0.50846	-10.9994
0.50846	-11.0242
0.63557	-11.0802
0.76269	-11.2731
0.8898	-11.7806
1.01692	-12.1181
1.01692	-12.1181
1.12848	-12.1181
1.24005	-12.118
1.24005	-10.9932
1.35361	-10.9163
1.46717	-10.7626
1.58073	-10.7254
1.6943	-10.8452
1.80786	-11.1017
1.92142	-11.3846
2.03498	-11.8454
2.14855	-12.1181
2.14855	-12.1181
2.28736	-11.7806
2.42618	-11.2731
2.56499	-11.0802
2.70381	-11.0242
2.70381	-10.9993
2.84263	-11.0462
2.98144	-11.2438
3.12026	-11.767
3.25907	-12.1181
3.25907	-12.1181
3.38619	-11.8145
3.5133	-11.266
3.64042	-11.0447
3.76753	-10.9931
	--
#	--
3.76753	-10.9608
3.64042	-10.9943
3.5133	-11.1978
3.38619	-11.7274
3.25907	-12.043
3.25907	-12.043
3.12026	-11.6749
2.98144	-11.184
2.84263	-11.015
2.70381	-10.9891
[truncated: 4,317 more rows]

## Sheet: Fig. 4b DOS
#Energy	total	C_total	N_total	Au_total	C_s	C_p	N_s	N_p	Au_s	Au_p	Au_d
-26.2692	0	0	0	0	0	0	0	0	0	0	0
-26.2332	0	0	0	0	0	0	0	0	0	0	0
-26.1962	0	0	0	0	0	0	0	0	0	0	0
-26.1592	0	0	0	0	0	0	0	0	0	0	0
-26.1222	0	0	0	0	0	0	0	0	0	0	0
-26.0862	0	0	0	0	0	0	0	0	0	0	0
-26.0492	0	0	0	0	0	0	0	0	0	0	0
-26.0122	0	0	0	0	0	0	0	0	0	0	0
-25.9752	0	0	0	0	0	0	0	0	0	0	0
-25.9382	0	0	0	0	0	0	0	0	0	0	0
-25.9022	0	0	0	0	0	0	0	0	0	0	0
-25.8652	0	0	0	0	0	0	0	0	0	0	0
-25.8282	0	0	0	0	0	0	0	0	0	0	0
-25.7912	0	0	0	0	0	0	0	0	0	0	0
-25.7552	0	0	0	0	0	0	0	0	0	0	0
-25.7182	0	0	0	0	0	0	0	0	0	0	0
-25.6812	0	0	0	0	0	0	0	0	0	0	0
-25.6442	0	0	0	0	0	0	0	0	0	0	0
-25.6072	0	0	0	0	0	0	0	0	0	0	0
-25.5712	0	0	0	0	0	0	0	0	0	0	0
-25.5342	0	0	0	0	0	0	0	0	0	0	0
-25.4972	0	0	0	0	0	0	0	0	0	0	0
-25.4602	0	0	0	0	0	0	0	0	0	0	0
-25.4242	0	0	0	0	0	0	0	0	0	0	0
-25.3872	0	0	0	0	0	0	0	0	0	0	0
-25.3502	0	0	0	0	0	0	0	0	0	0	0
-25.3132	0	0	0	0	0	0	0	0	0	0	0
-25.2762	0	0	0	0	0	0	0	0	0	0	0
-25.2402	0	0	0	0	0	0	0	0	0	0	0
-25.2032	0	0	0	0	0	0	0	0	0	0	0
-25.1662	0	0	0	0	0	0	0	0	0	0	0
-25.1292	0	0	0	0	0	0	0	0	0	0	0
-25.0932	0	0	0	0	0	0	0	0	0	0	0
-25.0562	0	0	0	0	0	0	0	0	0	0	0
-25.0192	0	0	0	0	0	0	0	0	0	0	0
-24.9822	0	0	0	0	0	0	0	0	0	0	0
-24.9452	0	0	0	0	0	0	0	0	0	0	0
-24.9092	0	0	0	0	0	0	0	0	0	0	0
-24.8722	0	0	0	0	0	0	0	0	0	0	0
-24.8352	0	0	0	0	0	0	0	0	0	0	0
-24.7982	0	0	0	0	0	0	0	0	0	0	0
-24.7622	2e-05	1e-05	1e-05	0	1e-05	0	1e-05	0	0	0	0
-24.7252	0.00199	0.00076	0.00123	0	0.00072	4e-05	0.00116	7e-05	0	0	0
-24.6882	0.06151	0.02337	0.03809	5e-05	0.02222	0.00115	0.03578	0.00231	3e-05	1e-05	2e-05
-24.6512	0.69926	0.2657	0.433	0.00056	0.25258	0.01312	0.40676	0.02624	0.0003	7e-05	0.0002
-24.6142	3.15064	1.1974	1.95079	0.00245	1.1383	0.0591	1.83233	0.11846	0.00123	0.00038	0.00084
-24.5782	6.77008	2.57372	4.19158	0.00477	2.44588	0.12784	3.93585	0.25573	0.00211	0.00112	0.00154
-24.5412	9.29956	3.53536	5.75882	0.00538	3.35355	0.18181	5.40457	0.35425	0.00197	0.00178	0.00164
-24.5042	10.378	3.93936	6.43369	0.00499	3.71028	0.22908	6.02846	0.40523	0.00168	0.00163	0.00167
-24.4672	15.6816	5.93564	9.73853	0.00746	5.52112	0.41452	9.09653	0.642	0.00232	0.00215	0.00298
-24.4302	27.8167	10.5197	17.2837	0.01332	9.7317	0.78799	16.1189	1.16483	0.00401	0.00387	0.00544
-24.3942	35.7636	13.5184	22.2293	0.01591	12.4661	1.05231	20.7147	1.51466	0.00477	0.00467	0.00647
-24.3572	30.816	11.6386	19.1666	0.01083	10.7002	0.93843	17.8579	1.30874	0.00321	0.00323	0.00438
-24.3202	18.1653	6.8517	11.3095	0.00406	6.28224	0.56946	10.541	0.76855	0.00117	0.00125	0.00165
-24.2832	6.60347	2.48904	4.11343	0.001	2.2791	0.20994	3.83478	0.27865	0.00027	0.00032	0.00041
-24.2472	1.13737	0.42865	0.70857	0.00016	0.39238	0.03626	0.66058	0.04799	4e-05	5e-05	7e-05
-24.2102	0.07849	0.02958	0.0489	1e-05	0.02708	0.0025	0.04558	0.00331	0	0	0
-24.1732	0.00203	0.00077	0.00127	0	0.0007	6e-05	0.00118	9e-05	0	0	0
-24.1362	2e-05	1e-05	1e-05	0	1e-05	0	1e-05	0	0	0	0
-24.0992	0	0	0	0	0	0	0	0	0	0	0
-24.0632	0	0	0	0	0	0	0	0	0	0	0
-24.0262	0	0	0	0	0	0	0	0	0	0	0
-23.9892	0	0	0	0	0	0	0	0	0	0	0
-23.9522	0	0	0	0	0	0	0	0	0	0	0
-23.9162	0	0	0	0	0	0	0	0	0	0	0
-23.8792	0	0	0	0	0	0	0	0	0	0	0
-23.8422	0	0	0	0	0	0	0	0	0	0	0
-23.8052	0	0	0	0	0	0	0	0	0	0	0
-23.7682	0	0	0	0	0	0	0	0	0	0	0
-23.7322	0	0	0	0	0	0	0	0	0	0	0
-23.6952	0	0	0	0	0	0	0	0	0	0	0
-23.6582	0	0	0	0	0	0	0	0	0	0	0
-23.6212	0	0	0	0	0	0	0	0	0	0	0
-23.5852	0	0	0	0	0	0	0	0	0	0	0
-23.5482	0	0	0	0	0	0	0	0	0	0	0
-23.5112	0	0	0	0	0	0	0	0	0	0	0
-23.4742	0	0	0	0	0	0	0	0	0	0	0
-23.4372	0	0	0	0	0	0	0	0	0	0	0
-23.4012	0	0	0	0	0	0	0	0	0	0	0
-23.3642	0	0	0	0	0	0	0	0	0	0	0
-23.3272	0	0	0	0	0	0	0	0	0	0	0
-23.2902	0	0	0	0	0	0	0	0	0	0	0
-23.2542	0	0	0	0	0	0	0	0	0	0	0
-23.2172	0.00019	7e-05	0.00012	0	7e-05	1e-05	0.00011	1e-05	0	0	0
-23.1802	0.01081	0.00404	0.00675	3e-05	0.00373	0.00031	0.00617	0.00057	1e-05	0	1e-05
-23.1432	0.23097	0.08634	0.14409	0.00054	0.07974	0.0066	0.13181	0.01229	0.00026	3e-05	0.00025
-23.1062	1.99919	0.74817	1.24694	0.00409	0.69087	0.0573	1.14005	0.10688	0.00187	0.00039	0.00183
-23.0702	7.75522	2.9078	4.83528	0.01214	2.68421	0.2236	4.41707	0.41821	0.00493	0.00222	0.00499
-23.0332	14.8626	5.584	9.26267	0.0159	5.15189	0.43211	8.45384	0.80884	0.00524	0.00501	0.00565
-22.9962	15.9815	6.00444	9.96338	0.01369	5.53459	0.46985	9.09261	0.87078	0.00417	0.00526	0.00426
-22.9592	12.6176	4.72774	7.87653	0.01334	4.35226	0.37548	7.19511	0.68143	0.00511	0.00396	0.00427
-22.9222	9.17524	3.44582	5.72046	0.00896	3.17231	0.27351	5.21418	0.50628	0.00375	0.00226	0.00295
-22.8862	10.246	3.88699	6.35633	0.00267	3.58323	0.30376	5.75441	0.60192	0.00112	0.00066	0.00089
-22.8492	12.2115	4.64562	7.56541	0.00047	4.28291	0.36271	6.8373	0.72811	0.00018	0.00013	0.00016
-22.8122	9.35477	3.55969	5.79491	0.00017	3.28174	0.27795	5.23734	0.55757	6e-05	5e-05	6e-05
-22.7752	10.5108	4.00145	6.50918	0.00014	3.6898	0.31165	5.88331	0.62587	5e-05	4e-05	5e-05
-22.7392	11.6294	4.42697	7.2023	0.00015	4.08086	0.34611	6.51152	0.69077	5e-05	4e-05	5e-05
-22.7022	5.86079	2.23064	3.63007	8e-05	2.05532	0.17532	3.28304	0.34703	3e-05	3e-05	3e-05
-22.6652	1.19135	0.45335	0.73798	2e-05	0.41752	0.03583	0.66764	0.07034	1e-05	1e-05	1e-05
-22.6282	0.09503	0.03615	0.05887	0	0.03328	0.00287	0.05327	0.0056	0	0	0
-22.5912	0.00289	0.0011	0.00179	0	0.00101	9e-05	0.00162	0.00017	0	0	0
-22.5552	3e-05	1e-05	2e-05	0	1e-05	0	2e-05	0	0	0	0
-22.5182	0	0	0	0	0	0	0	0	0	0	0
-22.4812	0	0	0	0	0	0	0	0	0	0	0
-22.4442	0	0	0	0	0	0	0	0	0	0	0
-22.4082	0	0	0	0	0	0	0	0	0	0	0
-22.3712	0	0	0	0	0	0	0	0	0	0	0
-22.3342	0	0	0	0	0	0	0	0	0	0	0
-22.2972	5e-05	2e-05	3e-05	0	1e-05	0	2e-05	0	0	0	0
-22.2602	0.00408	0.00159	0.00248	1e-05	0.00132	0.00027	0.00209	0.00039	0	0	0
-22.2242	0.1398	0.05441	0.08517	0.00022	0.04523	0.00918	0.07182	0.01335	6e-05	6e-05	0.0001
-22.1872	1.90522	0.74039	1.16152	0.00332	0.6161	0.12429	0.98056	0.18096	0.00091	0.00087	0.00153
-22.1502	10.6816	4.14508	6.51619	0.02031	3.45244	0.69264	5.50654	1.00965	0.00567	0.00506	0.00958
-22.1132	25.8233	10.0142	15.7579	0.05117	8.34639	1.66777	13.322	2.43593	0.01445	0.01241	0.02431
-22.0772	30.7674	11.9473	18.7628	0.05727	9.96132	1.986	15.8416	2.9212	0.01577	0.01464	0.02685
-22.0402	27.82	10.8498	16.9343	0.03594	9.04789	1.80186	14.2487	2.68566	0.00886	0.01054	0.01653
-22.0032	29.0277	11.2639	17.7449	0.01893	9.37339	1.89049	15.0085	2.73642	0.00394	0.00605	0.00895
-21.9662	27.7213	10.5445	17.1675	0.00933	8.71805	1.82644	14.7667	2.4008	0.00169	0.0031	0.00454
-21.9292	25.4059	9.62659	15.7754	0.00397	7.93796	1.68863	13.6098	2.1656	0.00076	0.00134	0.00187
-21.8932	23.4467	9.06262	14.3825	0.00155	7.51282	1.5498	12.2098	2.1727	0.00036	0.0005	0.0007
-21.8562	18.9366	7.35366	11.5823	0.00061	6.10546	1.24821	9.79101	1.79134	0.00016	0.0002	0.00025
-21.8192	14.29	5.41013	8.87952	0.00031	4.46387	0.94626	7.65975	1.21976	7e-05	0.00012	0.00012
-21.7822	8.42471	3.0619	5.36267	0.00014	2.50405	0.55784	4.76998	0.59269	3e-05	5e-05	6e-05
-21.7462	4.37711	1.51133	2.86574	3e-05	1.22368	0.28765	2.64025	0.22549	1e-05	1e-05	1e-05
-21.7092	4.32451	1.45772	2.86679	1e-05	1.17518	0.28253	2.68276	0.18402	0	0	0
-21.6722	3.04753	1.02571	2.02181	0	0.82671	0.199	1.89404	0.12777	0	0	0
-21.6352	0.85046	0.28625	0.5642	0	0.23072	0.05553	0.52857	0.03564	0	0	0
-21.5982	0.08748	0.02944	0.05804	0	0.02373	0.00571	0.05437	0.00367	0	0	0
-21.5622	0.00325	0.00109	0.00216	0	0.00088	0.00021	0.00202	0.00014	0	0	0
-21.5252	4e-05	1e-05	3e-05	0	1e-05	0	3e-05	0	0	0	0
-21.4882	0	0	0	0	0	0	0	0	0	0	0
-21.4512	0	0	0	0	0	0	0	0	0	0	0
-21.4152	0	0	0	0	0	0	0	0	0	0	0
-21.3782	0	0	0	0	0	0	0	0	0	0	0
-21.3412	0	0	0	0	0	0	0	0	0	0	0
-21.3042	0	0	0	0	0	0	0	0	0	0	0
-21.2672	0	0	0	0	0	0	0	0	0	0	0
-21.2312	0	0	0	0	0	0	0	0	0	0	0
-21.1942	0	0	0	0	0	0	0	0	0	0	0
-21.1572	2e-05	1e-05	1e-05	0	0	0	1e-05	0	0	0	0
-21.1202	0.00154	0.00054	0.001	0	0.00042	0.00012	0.00088	0.00012	0	0	0
-21.0832	0.05523	0.01943	0.03563	0.00017	0.01501	0.00442	0.03141	0.00423	7e-05	3e-05	6e-05
-21.0472	0.73987	0.26018	0.47746	0.00223	0.2009	0.05928	0.4208	0.05666	0.00096	0.00043	0.00084
-21.0102	3.83648	1.34825	2.47658	0.01166	1.04027	0.30798	2.18287	0.29371	0.00506	0.00221	0.00439
-20.9732	8.05623	2.8274	5.20428	0.02456	2.17736	0.65004	4.58831	0.61596	0.01071	0.00464	0.00922
-20.9362	8.54223	2.97855	5.53884	0.02485	2.26825	0.71029	4.89678	0.64206	0.01066	0.00517	0.00901
-20.9002	10.7844	3.7008	7.05714	0.02642	2.73836	0.96244	6.28484	0.77229	0.01051	0.00733	0.00858
-20.8632	15.1143	5.1566	9.92415	0.03352	3.77702	1.37958	8.86115	1.063	0.01271	0.01037	0.01044
-20.8262	11.7106	3.98932	7.6978	0.02346	2.91691	1.07241	6.87659	0.82121	0.00832	0.00784	0.0073
-20.7892	6.29166	2.15066	4.13261	0.00839	1.58006	0.57059	3.68555	0.44706	0.0026	0.00319	0.0026
-20.7522	8.02377	2.77561	5.24647	0.00169	2.06794	0.70767	4.65727	0.5892	0.00047	0.0007	0.00052
-20.7162	13.5217	4.68714	8.83421	0.00033	3.49899	1.18814	7.83825	0.99596	0.00011	0.00012	0.00011
-20.6792	14.7539	5.11989	9.63387	0.00015	3.82636	1.29354	8.54712	1.08675	6e-05	4e-05	5e-05
-20.6422	13.8844	4.82224	9.06215	6e-05	3.6055	1.21673	8.04277	1.01938	2e-05	2e-05	2e-05
-20.6052	9.66527	3.35416	6.31109	2e-05	2.50238	0.85177	5.60735	0.70374	1e-05	1e-05	1e-05
-20.5692	3.28302	1.13814	2.14488	1e-05	0.84753	0.29061	1.9073	0.23758	0	0	0
-20.5322	0.44957	0.15577	0.29379	0	0.11589	0.03988	0.26135	0.03244	0	0	0
-20.4952	0.0231	0.008	0.0151	0	0.00595	0.00205	0.01343	0.00166	0	0	0
-20.4582	0.00043	0.00015	0.00028	0	0.00011	4e-05	0.00025	3e-05	0	0	0
-20.4212	0	0	0	0	0	0	0	0	0	0	0
-20.3852	0	0	0	0	0	0	0	0	0	0	0
-20.3482	0	0	0	0	0	0	0	0	0	0	0
-20.3112	2e-05	1e-05	2e-05	0	1e-05	0	1e-05	0	0	0	0
-20.2742	0.00211	0.00072	0.00138	1e-05	0.00045	0.00027	0.00122	0.00016	1e-05	0	1e-05
-20.2382	0.06547	0.02233	0.0427	0.00044	0.0141	0.00823	0.03788	0.00482	0.00021	3e-05	0.0002
-20.2012	0.74972	0.2557	0.48898	0.00504	0.1615	0.09421	0.43373	0.05525	0.00234	0.0004	0.00229
-20.1642	3.36822	1.14901	2.19723	0.02199	0.72613	0.42288	1.94886	0.24836	0.00979	0.00241	0.00978
-20.1272	6.70773	2.2895	4.37747	0.04076	1.44912	0.84038	3.88238	0.49509	0.01607	0.0076	0.01709
-20.0902	6.97989	2.38471	4.5577	0.03748	1.51346	0.87125	4.04161	0.51608	0.0116	0.01174	0.01414
-20.0542	5.0978	1.74921	3.32805	0.02053	1.12132	0.62789	2.94973	0.37832	0.00511	0.00816	0.00726
-20.0172	6.76637	2.32688	4.42475	0.01474	1.51153	0.81535	3.92938	0.49537	0.00417	0.00461	0.00596
-19.9802	12.1458	4.07706	8.04192	0.02685	2.61191	1.46516	7.2305	0.81142	0.00704	0.00781	0.01199
-19.9432	20.0159	6.4914	13.4737	0.05085	4.07114	2.42027	12.3127	1.16098	0.01233	0.01368	0.02485
-19.9072	29.7518	9.64662	20.0495	0.05566	6.07166	3.57496	18.343	1.70658	0.0131	0.01376	0.0288
-19.8702	32.7005	10.7383	21.9337	0.02849	6.84121	3.89706	19.9666	1.96717	0.00639	0.00682	0.01528
-19.8332	30.8855	10.2068	20.668	0.01061	6.53846	3.66839	18.7573	1.91072	0.00259	0.00228	0.00573
-19.7962	31.0061	10.347	20.6386	0.02048	6.63698	3.71	18.6145	2.02414	0.00586	0.00393	0.01069
-19.7592	33.0599	11.1075	21.9068	0.04563	7.12306	3.98448	19.6383	2.26849	0.01137	0.01107	0.02319
-19.7232	29.563	9.95081	19.5637	0.04845	6.37121	3.5796	17.4949	2.06885	0.00944	0.01472	0.02429
-19.6862	21.6525	7.36756	14.2526	0.03232	4.73147	2.63609	12.6638	1.58873	0.00487	0.01	0.01745
-19.6492	15.3138	5.29086	10.0027	0.0203	3.42281	1.86805	8.80948	1.19318	0.00309	0.00479	0.01242
-19.6122	11.0048	3.86017	7.13652	0.00812	2.51152	1.34864	6.23823	0.89829	0.00132	0.00153	0.00527
-19.5752	13.5736	4.81465	8.75744	0.00153	3.13984	1.67481	7.61549	1.14195	0.00025	0.00027	0.001
-19.5392	13.9914	4.97246	9.01867	0.00026	3.24489	1.72757	7.83428	1.1844	4e-05	7e-05	0.00016
-19.5022	12.3066	4.37961	7.92686	0.00015	2.86205	1.51756	6.87925	1.04761	3e-05	4e-05	8e-05
-19.4652	12.4835	4.43723	8.04615	0.0001	2.89532	1.5419	6.98382	1.06233	2e-05	2e-05	5e-05
-19.4282	8.09818	2.8729	5.22524	4e-05	1.8702	1.00271	4.53822	0.68701	1e-05	1e-05	2e-05
-19.3922	2.37683	0.84211	1.53471	1e-05	0.54743	0.29468	1.33348	0.20123	0	0	0
-19.3552	0.2821	0.09987	0.18222	0	0.06488	0.035	0.15837	0.02385	0	0	0
-19.3182	0.01283	0.00454	0.00829	0	0.00294	0.0016	0.00721	0.00108	0	0	0
-19.2812	0.00273	0.00071	0.00201	2e-05	8e-05	0.00063	0.00187	0.00013	1e-05	0	1e-05
-19.2442	0.08756	0.02199	0.06499	0.00058	0.00112	0.02087	0.06093	0.00406	0.00019	0.00015	0.00024
-19.2082	1.10966	0.2787	0.82361	0.00736	0.01427	0.26443	0.77216	0.05145	0.00243	0.00191	0.00302
-19.1712	5.32541	1.33964	3.9516	0.03417	0.06943	1.27021	3.70358	0.24802	0.01127	0.00886	0.01404
-19.1342	10.9513	2.77448	8.11727	0.05959	0.1481	2.62638	7.59737	0.5199	0.01946	0.01533	0.0248
-19.0972	13.9633	3.60017	10.3222	0.04089	0.20029	3.39988	9.62663	0.69559	0.01276	0.0103	0.01784
-19.0612	15.8354	4.13804	11.6836	0.01379	0.22615	3.91189	10.8637	0.81988	0.00361	0.00351	0.00667
-19.0242	12.6045	3.30095	9.29888	0.00465	0.16962	3.13133	8.63982	0.65907	0.00099	0.00143	0.00223
-18.9872	5.68728	1.48721	4.19831	0.00177	0.07263	1.41458	3.90044	0.29787	0.00042	0.00059	0.00075
-18.9502	4.40958	1.14061	3.26783	0.00114	0.05401	1.08659	3.04044	0.22739	0.00047	0.00024	0.00044
-18.9132	11.897	3.03283	8.85856	0.0056	0.14822	2.88461	8.27904	0.57952	0.00259	0.00096	0.00204
-18.8772	19.2789	4.82278	14.4403	0.01582	0.24845	4.57433	13.5852	0.85515	0.0068	0.0034	0.00562
-18.8402	19.7662	4.89381	14.8534	0.01906	0.25803	4.63578	14.0277	0.8256	0.00714	0.00539	0.00652
-18.8032	17.8862	4.52022	13.3559	0.01005	0.22571	4.29451	12.5311	0.82488	0.00314	0.00361	0.0033
-18.7662	11.936	3.06786	8.86586	0.00231	0.14735	2.92051	8.26736	0.59849	0.0006	0.00097	0.00073
-18.7302	5.74269	1.42908	4.31338	0.00023	0.07618	1.3529	4.06073	0.25265	5e-05	0.0001	7e-05
-18.6932	4.98941	1.15673	3.83266	1e-05	0.07504	1.08169	3.68121	0.15145	0	1e-05	0
-18.6562	4.93727	1.13147	3.80579	0	0.07678	1.05469	3.66742	0.13837	0	0	0
-18.6192	4.96718	1.14116	3.82601	0	0.07919	1.06198	3.68601	0.14001	0	0	0
-18.5822	3.98514	0.91677	3.06837	0	0.06408	0.85269	2.95561	0.11276	0	0	0
-18.5462	1.41472	0.32546	1.08926	0	0.02277	0.30269	1.04921	0.04005	0	0	0
-18.5092	0.19256	0.0444	0.14814	2e-05	0.00307	0.04133	0.14262	0.00552	1e-05	0	1e-05
-18.4722	0.11371	0.02906	0.0841	0.00055	0.00089	0.02817	0.07882	0.00528	0.00022	1e-05	0.00032
-18.4352	1.23155	0.31739	0.90811	0.00605	0.008	0.30939	0.84928	0.05883	0.00233	0.00026	0.00346
-18.3992	6.45154	1.6619	4.76201	0.02764	0.03552	1.62638	4.4563	0.3057	0.00959	0.00263	0.01541
-18.3622	16.7888	4.32199	12.4071	0.05974	0.07181	4.25017	11.6199	0.78716	0.01746	0.01078	0.0315
-18.3252	22.7994	5.86509	16.8668	0.06755	0.07244	5.79264	15.8081	1.05864	0.01613	0.01942	0.03199
-18.2882	16.2434	4.17971	12.0237	0.04001	0.03814	4.14158	11.2723	0.75139	0.00802	0.01597	0.01602
-18.2512	9.3801	2.43513	6.93337	0.01159	0.01459	2.42055	6.48379	0.44958	0.002	0.00582	0.00376
-18.2152	12.5025	3.27955	9.22131	0.00162	0.01514	3.26441	8.59536	0.62594	0.00025	0.00091	0.00046
-18.1782	12.8901	3.38553	9.50433	0.00025	0.01581	3.36973	8.85565	0.64868	4e-05	0.0001	0.00011
-18.1412	9.49627	2.49105	7.0048	0.00041	0.01188	2.47917	6.52887	0.47593	9e-05	5e-05	0.00028
-18.1042	13.8178	3.61382	10.2005	0.00351	0.01811	3.59571	9.51356	0.68693	0.00073	0.00027	0.00251
-18.0672	16.3358	4.2493	12.072	0.01453	0.02444	4.22486	11.2701	0.8019	0.00279	0.00165	0.01009
-18.0312	12.7358	3.27777	9.43351	0.02452	0.02246	3.25531	8.82319	0.61032	0.00407	0.00464	0.01581
-17.9942	7.76014	1.98471	5.75804	0.01739	0.01388	1.97082	5.39096	0.36708	0.00224	0.00524	0.00991
-17.9572	3.99483	1.0279	2.96161	0.00532	0.00456	1.02334	2.76763	0.19398	0.00046	0.00228	0.00258
-17.9202	4.43744	1.1552	3.28154	0.0007	0.00095	1.15424	3.05648	0.22506	4e-05	0.00037	0.00029
-17.8842	4.33046	1.12902	3.2014	4e-05	0.00039	1.12863	2.98045	0.22095	0	2e-05	1e-05
-17.8472	2.72048	0.70879	2.01168	0	0.00028	0.70852	1.873	0.13869	0	0	0
-17.8102	3.89662	1.01427	2.88234	0	0.00049	1.01378	2.68406	0.19828	0	0	0
-17.7732	4.47673	1.1651	3.31163	0	0.00057	1.16453	3.08383	0.22779	0	0	0
-17.7362	2.01953	0.52557	1.49395	0	0.00026	0.52532	1.39119	0.10276	0	0	0
-17.7002	0.33704	0.08771	0.24933	0	4e-05	0.08767	0.23218	0.01715	0	0	0
-17.6632	0.02048	0.00533	0.01515	0	0	0.00533	0.01411	0.00104	0	0	0
-17.6262	0.00045	0.00012	0.00033	0	0	0.00012	0.00031	2e-05	0	0	0
-17.5892	0	0	0	0	0	0	0	0	0	0	0
-17.5532	0	0	0	0	0	0	0	0	0	0	0
-17.5162	0	0	0	0	0	0	0	0	0	0	0
-17.4792	0	0	0	0	0	0	0	0	0	0	0
-17.4422	0	0	0	0	0	0	0	0	0	0	0
-17.4052	0	0	0	0	0	0	0	0	0	0	0
-17.3692	0	0	0	0	0	0	0	0	0	0	0
-17.3322	0	0	0	0	0	0	0	0	0	0	0
-17.2952	0	0	0	0	0	0	0	0	0	0	0
-17.2582	0	0	0	0	0	0	0	0	0	0	0
-17.2222	0	0	0	0	0	0	0	0	0	0	0
-17.1852	0	0	0	0	0	0	0	0	0	0	0
-17.1482	0	0	0	0	0	0	0	0	0	0	0
-17.1112	0	0	0	0	0	0	0	0	0	0	0
-17.0742	0	0	0	0	0	0	0	0	0	0	0
-17.0382	0	0	0	0	0	0	0	0	0	0	0
-17.0012	0	0	0	0	0	0	0	0	0	0	0
-16.9642	0	0	0	0	0	0	0	0	0	0	0
-16.9272	0	0	0	0	0	0	0	0	0	0	0
-16.8912	0	0	0	0	0	0	0	0	0	0	0
-16.8542	0	0	0	0	0	0	0	0	0	0	0
-16.8172	0	0	0	0	0	0	0	0	0	0	0
-16.7802	0	0	0	0	0	0	0	0	0	0	0
-16.7432	0	0	0	0	0	0	0	0	0	0	0
-16.7072	0	0	0	0	0	0	0	0	0	0	0
-16.6702	0	0	0	0	0	0	0	0	0	0	0
-16.6332	0	0	0	0	0	0	0	0	0	0	0
-16.5962	0	0	0	0	0	0	0	0	0	0	0
-16.5602	0	0	0	0	0	0	0	0	0	0	0
-16.5232	0	0	0	0	0	0	0	0	0	0	0
-16.4862	0	0	0	0	0	0	0	0	0	0	0
-16.4492	0	0	0	0	0	0	0	0	0	0	0
-16.4122	0	0	0	0	0	0	0	0	0	0	0
-16.3762	0	0	0	0	0	0	0	0	0	0	0
-16.3392	0	0	0	0	0	0	0	0	0	0	0
-16.3022	0	0	0	0	0	0	0	0	0	0	0
-16.2652	0	0	0	0	0	0	0	0	0	0	0
-16.2282	0	0	0	0	0	0	0	0	0	0	0
-16.1922	0	0	0	0	0	0	0	0	0	0	0
-16.1552	0	0	0	0	0	0	0	0	0	0	0
-16.1182	0	0	0	0	0	0	0	0	0	0	0
-16.0812	0	0	0	0	0	0	0	0	0	0	0
-16.0452	0	0	0	0	0	0	0	0	0	0	0
-16.0082	0	0	0	0	0	0	0	0	0	0	0
-15.9712	0	0	0	0	0	0	0	0	0	0	0
-15.9342	0	0	0	0	0	0	0	0	0	0	0
-15.8972	0	0	0	0	0	0	0	0	0	0	0
-15.8612	0	0	0	0	0	0	0	0	0	0	0
-15.8242	0	0	0	0	0	0	0	0	0	0	0
-15.7872	0	0	0	0	0	0	0	0	0	0	0
-15.7502	0	0	0	0	0	0	0	0	0	0	0
-15.7142	0	0	0	0	0	0	0	0	0	0	0
-15.6772	0	0	0	0	0	0	0	0	0	0	0
-15.6402	0	0	0	0	0	0	0	0	0	0	0
-15.6032	0	0	0	0	0	0	0	0	0	0	0
-15.5662	0	0	0	0	0	0	0	0	0	0	0
-15.5302	0	0	0	0	0	0	0	0	0	0	0
-15.4932	0	0	0	0	0	0	0	0	0	0	0
-15.4562	0	0	0	0	0	0	0	0	0	0	0
-15.4192	0	0	0	0	0	0	0	0	0	0	0
-15.3832	0	0	0	0	0	0	0	0	0	0	0
-15.3462	0	0	0	0	0	0	0	0	0	0	0
-15.3092	0	0	0	0	0	0	0	0	0	0	0
-15.2722	0	0	0	0	0	0	0	0	0	0	0
-15.2352	6e-05	3e-05	3e-05	0	2e-05	1e-05	0	2e-05	0	0	0
-15.1992	0.00439	0.00221	0.00216	1e-05	0.00163	0.00058	0.00037	0.00179	0	0	1e-05
-15.1622	0.12174	0.06139	0.05999	0.00036	0.04538	0.01601	0.01019	0.04979	7e-05	7e-05	0.00022
-15.1252	1.27673	0.64425	0.62859	0.0039	0.47702	0.16722	0.10596	0.52263	0.00075	0.0008	0.00234
-15.0882	5.29672	2.67519	2.60492	0.01661	1.98477	0.69042	0.43458	2.17033	0.00349	0.00342	0.0097
-15.0522	9.89987	5.00481	4.86338	0.03168	3.71765	1.28716	0.80254	4.06084	0.00717	0.00653	0.01798
-15.0152	12.6067	6.37432	6.19246	0.03994	4.72036	1.65396	1.02076	5.1717	0.00903	0.00832	0.02259
-14.9782	14.7403	7.44608	7.24828	0.04595	5.48548	1.96059	1.20834	6.03995	0.00938	0.00958	0.02698
-14.9412	11.8196	5.96676	5.81793	0.03493	4.37675	1.59	0.97981	4.83812	0.00611	0.00706	0.02177
-14.9042	7.2428	3.6573	3.56883	0.01667	2.67018	0.98712	0.60766	2.96117	0.00226	0.00311	0.0113
-14.8682	6.03964	3.05142	2.9828	0.00543	2.22152	0.82989	0.52381	2.45898	0.00058	0.00094	0.00391
-14.8312	9.23064	4.667	4.56264	0.00099	3.39538	1.27162	0.81217	3.75047	0.00011	0.00016	0.00072
-14.7942	13.6714	6.91697	6.75418	0.00028	5.03347	1.8835	1.19559	5.55859	6e-05	5e-05	0.00017
-14.7572	14.8076	7.49409	7.31313	0.00035	5.45501	2.03908	1.29048	6.02266	8e-05	7e-05	0.0002
-14.7202	9.8339	4.98017	4.85346	0.00027	3.62639	1.35378	0.85233	4.00113	4e-05	5e-05	0.00017
-14.6842	5.31336	2.70073	2.61254	0.0001	1.97563	0.7251	0.4457	2.16684	1e-05	2e-05	7e-05
-14.6472	4.74054	2.41782	2.32263	9e-05	1.77601	0.64181	0.38489	1.93774	1e-05	1e-05	7e-05
-14.6102	3.95686	1.99359	1.96209	0.00118	1.41948	0.57412	0.34722	1.61487	0.00016	0.00013	0.00088
-14.5732	7.87036	3.83946	4.02373	0.00717	2.50719	1.33227	0.82706	3.19667	0.00093	0.00087	0.00536
-14.5372	18.6919	9.06954	9.60419	0.01822	5.83698	3.23256	2.02384	7.58035	0.00235	0.00233	0.01353
-14.5002	21.7	10.5107	11.1682	0.02111	6.74526	3.76545	2.38207	8.78613	0.00281	0.00296	0.01534
-14.4632	16.9995	8.23078	8.75638	0.01236	5.26584	2.96493	1.88791	6.86847	0.00167	0.00225	0.00844
-14.4262	16.1965	7.86311	8.32948	0.00392	5.02014	2.84297	1.78707	6.54241	0.0005	0.00102	0.00241
-14.3892	13.8687	6.74133	7.12667	0.00067	4.29717	2.44417	1.52238	5.60429	8e-05	0.00022	0.00037
-14.3532	12.2085	5.93125	6.27716	7e-05	3.77746	2.15378	1.34482	4.93234	1e-05	2e-05	4e-05
-14.3162	12.9367	6.28574	6.65092	2e-05	4.01301	2.27273	1.42734	5.22358	0	0	1e-05
-14.2792	7.40969	3.6017	3.80798	1e-05	2.30515	1.29655	0.81746	2.99052	0	0	1e-05
-14.2422	1.72277	0.83768	0.88508	0	0.53706	0.30062	0.19002	0.69507	0	0	0
-14.2062	0.16891	0.08215	0.08675	1e-05	0.0528	0.02935	0.01872	0.06803	0	0	1e-05
-14.1692	0.27941	0.13605	0.14316	0.0002	0.08885	0.04719	0.03237	0.1108	3e-05	1e-05	0.00016
-14.1322	1.89163	0.92151	0.96847	0.00165	0.60378	0.31773	0.21904	0.74943	0.00034	8e-05	0.00123
-14.0952	5.58904	2.72541	2.85672	0.00691	1.79865	0.92676	0.64497	2.21175	0.00181	0.00044	0.00467
-14.0582	9.274	4.53168	4.72706	0.01525	3.022	1.50968	1.06489	3.66218	0.00457	0.0013	0.00938
-14.0222	12.5292	6.13337	6.37754	0.01827	4.10417	2.02919	1.43553	4.94201	0.00536	0.00258	0.01034
-13.9852	14.4872	7.09667	7.375	0.01558	4.74275	2.35391	1.65989	5.71512	0.00371	0.00392	0.00794
-13.9482	12.6676	6.20439	6.45337	0.00985	4.13393	2.07046	1.45593	4.99744	0.00195	0.00317	0.00473
-13.9112	10.9605	5.3646	5.59271	0.00315	3.54724	1.81736	1.26957	4.32314	0.00059	0.00107	0.00149
-13.8752	8.28304	4.05296	4.2296	0.00048	2.6749	1.37806	0.96423	3.26536	9e-05	0.00016	0.00023
-13.8382	5.61735	2.74786	2.86943	6e-05	1.82504	0.92282	0.65923	2.2102	1e-05	2e-05	3e-05
-13.8012	4.5732	2.23665	2.33654	2e-05	1.49236	0.74429	0.5396	1.79694	0	0	1e-05
-13.7642	2.0692	1.01195	1.05725	1e-05	0.67566	0.33629	0.24442	0.81282	0	0	1e-05
-13.7272	0.36367	0.17786	0.18581	0	0.11876	0.0591	0.04296	0.14285	0	0	0
-13.6912	0.0234	0.01145	0.01196	0	0.00764	0.0038	0.00276	0.00919	0	0	0
-13.6542	0.00054	0.00026	0.00028	0	0.00018	9e-05	6e-05	0.00021	0	0	0
-13.6172	0	0	0	0	0	0	0	0	0	0	0
-13.5802	0	0	0	0	0	0	0	0	0	0	0
-13.5442	0.00023	0.0001	0.00013	0	6e-05	4e-05	3e-05	9e-05	0	0	0
-13.5072	0.01406	0.00634	0.00766	6e-05	0.00382	0.00253	0.0021	0.00556	2e-05	0	4e-05
-13.4702	0.31561	0.14251	0.17176	0.00134	0.0858	0.0567	0.04697	0.12479	0.00035	0.00012	0.00087
-13.4332	2.70501	1.22291	1.47088	0.01122	0.73689	0.48602	0.40073	1.07015	0.00302	0.00113	0.00707
-13.3962	9.56067	4.32824	5.19493	0.0375	2.60933	1.71891	1.40978	3.78515	0.01024	0.00464	0.02262
-13.3602	15.8519	7.1848	8.61114	0.05596	4.33121	2.85358	2.33142	6.27972	0.01531	0.0091	0.03155
-13.3232	15.174	6.87851	8.24819	0.04728	4.14504	2.73348	2.23815	6.01004	0.0136	0.00929	0.02439
-13.2862	13.8839	6.29848	7.55285	0.03255	3.8019	2.49658	2.06413	5.48873	0.01086	0.0063	0.01539
-13.2492	18.7758	8.54308	10.2119	0.02077	5.1662	3.37688	2.8009	7.41102	0.00716	0.00463	0.00898
-13.2122	20.3589	9.27316	11.0757	0.01005	5.60415	3.66901	3.04903	8.02668	0.00314	0.00293	0.00398
-13.1762	15.3854	7.00183	8.38074	0.00279	4.21839	2.78344	2.32702	6.05372	0.00081	0.00092	0.00105
-13.1392	12.555	5.70488	6.84909	0.00108	3.42773	2.27715	1.91376	4.93533	0.00042	0.00023	0.00042
-13.1022	9.30709	4.25695	5.04315	0.00699	2.55024	1.70671	1.34991	3.69324	0.00283	0.00112	0.00304
-13.0652	8.09136	3.80244	4.26193	0.02698	2.25609	1.54635	0.93688	3.32505	0.00968	0.00453	0.01276
-13.0292	8.92076	4.24122	4.63831	0.04123	2.50716	1.73405	0.91601	3.7223	0.0128	0.0073	0.02113
-12.9922	5.0748	2.4151	2.63489	0.02481	1.42793	0.98717	0.51441	2.12048	0.00658	0.0046	0.01362
-12.9552	1.15704	0.55048	0.60074	0.00581	0.3256	0.22488	0.11724	0.4835	0.00132	0.00112	0.00337
-12.9182	0.12856	0.06133	0.0667	0.00052	0.03643	0.0249	0.01311	0.0536	0.0001	0.0001	0.00031
-12.8812	0.40999	0.19776	0.2122	2e-05	0.11908	0.07868	0.04265	0.16955	0	0	1e-05
-12.8452	2.22872	1.07528	1.15341	2e-05	0.64751	0.42777	0.23184	0.92157	1e-05	0	1e-05
-12.8082	4.83048	2.33059	2.49984	5e-05	1.4025	0.92809	0.5022	1.99764	1e-05	1e-05	2e-05
-12.7712	5.54128	2.67383	2.86741	4e-05	1.60418	1.06965	0.57465	2.29276	1e-05	1e-05	2e-05
-12.7342	5.3249	2.56983	2.75504	2e-05	1.53584	1.034	0.55039	2.20465	0	0	2e-05
-12.6982	3.30041	1.59297	1.70744	1e-05	0.95079	0.64217	0.34079	1.36665	0	0	1e-05
-12.6612	0.86696	0.41843	0.44853	0	0.2497	0.16872	0.0895	0.35903	0	0	0
-12.6242	0.08526	0.04115	0.04411	0	0.02456	0.01659	0.0088	0.03531	0	0	0
-12.5872	0.00308	0.00149	0.0016	0	0.00088	0.00061	0.00032	0.00128	0	0	0
-12.5502	0.00331	0.00149	0.00181	1e-05	0.00044	0.00106	0.0002	0.0016	0	0	1e-05
-12.5142	0.08916	0.04024	0.04875	0.00018	0.01164	0.0286	0.00544	0.04331	2e-05	2e-05	0.00014
-12.4772	0.89635	0.40454	0.49002	0.0018	0.11699	0.28755	0.05461	0.43541	0.00017	0.00021	0.00142
-12.4402	3.54072	1.59839	1.93529	0.00705	0.46151	1.13687	0.2144	1.72088	0.00064	0.00079	0.00562
-12.4032	6.39811	2.88996	3.49568	0.01248	0.83087	2.05909	0.38135	3.11433	0.00096	0.00133	0.01019
-12.3672	7.00352	3.16805	3.82301	0.01246	0.9075	2.26055	0.40794	3.41507	0.00068	0.00123	0.01055
-12.3302	7.4294	3.37025	4.0501	0.00904	0.97306	2.3972	0.42856	3.62155	0.00027	0.00086	0.00791
-12.2932	9.02693	4.10285	4.9169	0.00718	1.19454	2.90831	0.52172	4.39518	6e-05	0.00076	0.00636
-12.2562	6.59726	3.00045	3.59223	0.00458	0.87519	2.12526	0.38189	3.21034	1e-05	0.00053	0.00404
-12.2192	3.68947	1.68232	2.00581	0.00134	0.4934	1.18892	0.21687	1.78894	0	0.00017	0.00117
-12.1832	5.42057	2.4783	2.94206	0.00021	0.72524	1.75306	0.31902	2.62303	0	3e-05	0.00018
-12.1462	8.41148	3.84859	4.56281	8e-05	1.10903	2.73956	0.48317	4.07964	1e-05	1e-05	6e-05
-12.1092	9.57018	4.37923	5.19089	6e-05	1.25068	3.12855	0.54436	4.64653	1e-05	1e-05	4e-05
-12.0722	7.21784	3.30491	3.9129	3e-05	0.93788	2.36703	0.40508	3.50781	1e-05	0	2e-05
-12.0362	5.34152	2.45171	2.8898	2e-05	0.68284	1.76888	0.28381	2.60598	0	0	1e-05
-11.9992	3.42949	1.57592	1.85355	1e-05	0.43482	1.1411	0.17706	1.6765	0	0	1e-05
-11.9622	1.01323	0.46572	0.54751	0	0.12829	0.33743	0.05205	0.49546	0	0	0
-11.9252	0.11323	0.05204	0.06119	0	0.01434	0.03771	0.00581	0.05537	0	0	0
-11.8882	0.0046	0.00211	0.00248	0	0.00058	0.00153	0.00024	0.00225	0	0	0
-11.8522	7e-05	3e-05	4e-05	0	1e-05	2e-05	0	3e-05	0	0	0
-11.8152	0	0	0	0	0	0	0	0	0	0	0
-11.7782	0	0	0	0	0	0	0	0	0	0	0
-11.7412	0	0	0	0	0	0	0	0	0	0	0
-11.7052	0	0	0	0	0	0	0	0	0	0	0
-11.6682	0	0	0	0	0	0	0	0	0	0	0
-11.6312	0	0	0	0	0	0	0	0	0	0	0
-11.5942	0.00042	0.00017	0.00025	1e-05	5e-05	0.00012	6e-05	0.00019	0	0	0
-11.5572	0.01928	0.00765	0.01139	0.00025	0.00228	0.00537	0.00262	0.00876	8e-05	2e-05	0.00015
-11.5212	0.3175	0.12591	0.18746	0.00413	0.03752	0.08839	0.04315	0.14431	0.00133	0.00036	0.00244
-11.4842	1.91761	0.76046	1.13211	0.02504	0.22565	0.53481	0.25977	0.87234	0.00811	0.00218	0.01475
-11.4472	4.56191	1.80887	2.69168	0.06137	0.51686	1.29201	0.60084	2.09084	0.02047	0.00528	0.03562
-11.4102	6.17739	2.44773	3.63396	0.0957	0.56188	1.88585	0.69491	2.93905	0.03598	0.00775	0.05196
-11.3732	8.88151	3.51819	5.20632	0.157	0.57373	2.94446	0.7974	4.40891	0.06462	0.0126	0.07978
-11.3372	10.4073	4.13146	6.10336	0.17248	0.61336	3.5181	0.88987	5.21349	0.06771	0.01917	0.0856
-11.3002	10.6352	4.23791	6.25691	0.14039	0.60417	3.63375	0.91181	5.3451	0.04263	0.02927	0.0685
-11.2632	10.4825	4.17429	6.18629	0.12195	0.60813	3.56616	0.93332	5.25297	0.02797	0.03118	0.0628
-11.2262	8.97989	3.5736	5.32201	0.08428	0.67658	2.89702	0.94769	4.37432	0.01498	0.0193	0.05
-11.1902	10.2067	4.09828	6.06646	0.04201	1.01353	3.08475	1.27502	4.79144	0.00578	0.00834	0.02789
-11.1532	14.8243	5.97669	8.82484	0.02277	1.52368	4.45301	1.89724	6.9276	0.00392	0.00335	0.0155
-11.1162	19.4636	7.825	11.5924	0.04618	1.68587	6.13913	2.24829	9.3441	0.01023	0.00603	0.02991
-11.0792	26.2224	10.5294	15.5966	0.09652	1.58721	8.94215	2.46393	13.1326	0.02327	0.01369	0.05957
-11.0422	37.1576	14.9394	22.0983	0.12001	1.69327	13.2461	3.04262	19.0556	0.0295	0.01742	0.07309
-11.0062	43.1295	17.3639	25.6703	0.09533	1.67484	15.6891	3.31151	22.3588	0.01966	0.01488	0.06079
-10.9692	37.5686	15.1322	22.3506	0.08579	1.28737	13.8448	2.7427	19.6079	0.01262	0.01452	0.05866
-10.9322	22.5005	9.07703	13.3595	0.06397	0.6786	8.39843	1.54283	11.8167	0.00854	0.01087	0.04456
-10.8952	8.24575	3.33949	4.88481	0.02145	0.21198	3.1275	0.51887	4.36594	0.00284	0.00362	0.01499
-10.8592	1.89821	0.77791	1.1164	0.00389	0.04306	0.73486	0.10334	1.01307	0.00048	0.0006	0.00282
-10.8222	2.69771	1.13875	1.55025	0.00872	0.07313	1.06562	0.11384	1.43641	0.00089	0.00106	0.00676
-10.7852	8.62072	3.61818	4.97408	0.02846	0.25217	3.36601	0.4089	4.56519	0.0033	0.00329	0.02187
-10.7482	16.0315	6.6591	9.31354	0.05889	0.5309	6.12819	0.89845	8.41509	0.00805	0.0061	0.04474
-10.7112	23.6343	9.73008	13.8184	0.08588	0.90982	8.82026	1.53601	12.2823	0.01187	0.00881	0.06521
-10.6752	26.7398	11.0196	15.6422	0.07804	1.13675	9.88284	1.81367	13.8285	0.00948	0.01024	0.05832
-10.6382	23.2593	9.74902	13.4519	0.05834	1.01375	8.73528	1.38459	12.0673	0.0078	0.00933	0.04121
-10.6012	21.0035	9.09074	11.8649	0.04787	0.85147	8.23928	0.82505	11.0398	0.00843	0.00773	0.03171
-10.5642	18.247	8.07447	10.1416	0.031	0.70721	7.36726	0.46734	9.67421	0.00611	0.00589	0.019
-10.5282	13.4005	6.01842	7.3703	0.01176	0.57752	5.44091	0.28881	7.08149	0.0024	0.0026	0.00676
-10.4912	12.24	5.55689	6.68104	0.00211	0.61366	4.94323	0.26902	6.41202	0.00043	0.00049	0.00119
-10.4542	12.3561	5.63139	6.72455	0.0002	0.67039	4.96099	0.28546	6.43909	4e-05	4e-05	0.00012
-10.4172	10.9623	5.01729	5.945	3e-05	0.64815	4.36914	0.26442	5.68058	1e-05	0	2e-05
-10.3802	8.09709	3.71747	4.37961	1e-05	0.50762	3.20986	0.20069	4.17892	0	0	1e-05
-10.3442	3.36182	1.54525	1.81657	0	0.21565	1.32961	0.08424	1.73233	0	0	0
-10.3072	0.60937	0.28025	0.32912	0	0.03948	0.24077	0.01535	0.31377	0	0	0
-10.2702	0.0436	0.02006	0.02354	0	0.00284	0.01722	0.0011	0.02244	0	0	0
-10.2332	0.00117	0.00054	0.00063	0	8e-05	0.00046	3e-05	0.0006	0	0	0
-10.1972	1e-05	1e-05	1e-05	0	0	0	0	1e-05	0	0	0
-10.1602	0	0	0	0	0	0	0	0	0	0	0
-10.1232	0	0	0	0	0	0	0	0	0	0	0
-10.0862	0	0	0	0	0	0	0	0	0	0	0
-10.0492	0	0	0	0	0	0	0	0	0	0	0
-10.0132	0	0	0	0	0	0	0	0	0	0	0
-9.97619	0	0	0	0	0	0	0	0	0	0	0
-9.93919	0	0	0	0	0	0	0	0	0	0	0
-9.90219	0	0	0	0	0	0	0	0	0	0	0
-9.86519	0	0	0	0	0	0	0	0	0	0	0
-9.82919	5e-05	2e-05	3e-05	0	0	2e-05	0	2e-05	0	0	0
-9.79219	0.00367	0.00162	0.002	5e-05	0.00037	0.00124	0.0002	0.0018	2e-05	0	3e-05
-9.75519	0.09987	0.04396	0.05445	0.00146	0.01018	0.03378	0.00542	0.04903	0.00049	4e-05	0.00092
-9.71819	1.01743	0.44792	0.55505	0.01446	0.10359	0.34433	0.05539	0.49967	0.00483	0.00046	0.00918
-9.68219	4.26099	1.87538	2.32841	0.0572	0.43189	1.44349	0.23393	2.09448	0.0182	0.00254	0.03646
-9.64519	9.27606	4.06881	5.0893	0.11796	0.92085	3.14796	0.51609	4.5732	0.03454	0.00791	0.0755
-9.60819	14.9793	6.51603	8.26365	0.19962	1.39423	5.1218	0.81668	7.44696	0.05651	0.01502	0.12809
-9.57119	18.5551	8.03298	10.277	0.24513	1.55157	6.48141	0.92414	9.35286	0.06602	0.01778	0.16133
-9.53419	13.6303	5.9082	7.56928	0.15278	1.01736	4.89084	0.60228	6.967	0.03423	0.01218	0.10637
-9.49819	6.20643	2.70107	3.45314	0.05222	0.43991	2.26116	0.26324	3.1899	0.0089	0.00567	0.03766
-9.46119	6.61912	2.89741	3.68427	0.03744	0.51463	2.38278	0.32245	3.36182	0.00759	0.00726	0.02259
-9.42419	11.7386	5.16483	6.52655	0.04725	0.93963	4.2252	0.58102	5.94554	0.00955	0.0118	0.0259
-9.38719	13.2286	5.84026	7.35512	0.03322	1.04471	4.79555	0.6314	6.72372	0.00588	0.00985	0.01749
-9.35119	12.3254	5.45353	6.85587	0.01603	0.93551	4.51802	0.54776	6.30811	0.00263	0.00423	0.00917
-9.31419	19.181	8.50496	10.6529	0.02312	1.45741	7.04755	0.83199	9.82092	0.00579	0.00207	0.01526
-9.27719	32.6455	14.4512	18.1386	0.05561	2.3398	12.1114	1.31024	16.8284	0.01713	0.00355	0.03493
-9.24019	35.5651	15.7174	19.7759	0.07184	2.37779	13.3396	1.31137	18.4645	0.02254	0.00493	0.04437
-9.20319	26.8266	11.8466	14.9247	0.05529	1.69478	10.1519	0.92168	14.003	0.01349	0.00469	0.03711
-9.16719	22.0152	9.69952	12.266	0.04966	1.24383	8.45569	0.65817	11.6078	0.00766	0.00546	0.03654
-9.13019	28.0973	12.3724	15.6653	0.0596	1.41879	10.9536	0.73364	14.9317	0.0083	0.00717	0.04412
-9.09319	32.8608	14.4765	18.3382	0.04609	1.71083	12.7657	0.90096	17.4372	0.00603	0.00587	0.03419
-9.05619	22.099	9.71665	12.3641	0.01829	1.19462	8.52203	0.64424	11.7199	0.00226	0.00258	0.01345
-9.02019	7.2005	3.15142	4.04492	0.00417	0.38516	2.76626	0.21164	3.83328	0.00051	0.00066	0.00299
-8.98319	2.8806	1.23842	1.63973	0.00244	0.12272	1.1157	0.06955	1.57018	0.00018	0.00034	0.00192
-8.94619	7.52365	3.19327	4.3191	0.01128	0.27429	2.91898	0.16177	4.15733	0.00097	0.00166	0.00865
-8.90919	13.3845	5.64068	7.71496	0.02884	0.44657	5.19411	0.26864	7.44632	0.00337	0.00466	0.02081
-8.87219	13.5435	5.6981	7.81252	0.03288	0.42309	5.27501	0.25049	7.56203	0.00464	0.00548	0.02276
-8.83619	8.65812	3.66217	4.97814	0.01781	0.2798	3.38237	0.1596	4.81854	0.00283	0.00273	0.01226
-8.79919	5.03009	2.11616	2.8964	0.01753	0.16598	1.95019	0.10003	2.79637	0.00351	0.00148	0.01254
-8.76219	7.54856	3.12911	4.37272	0.04674	0.2288	2.90031	0.15261	4.2201	0.0128	0.0026	0.03134
-8.72519	10.8438	4.47264	6.28846	0.08268	0.29443	4.17821	0.20002	6.08844	0.02966	0.00365	0.04937
-8.68919	11.5467	4.74666	6.70112	0.09894	0.28551	4.46114	0.19759	6.50353	0.03828	0.00636	0.0543
-8.65219	14.471	6.03552	8.34521	0.09026	0.3466	5.68892	0.24223	8.10298	0.03112	0.00899	0.05015
-8.61519	16.9871	7.2554	9.66258	0.06913	0.30189	6.95351	0.20966	9.45292	0.0195	0.00664	0.04299
-8.57819	15.2626	6.53662	8.64882	0.0772	0.17986	6.35676	0.12116	8.52766	0.0189	0.00599	0.05231
-8.54119	12.0002	4.99616	6.89977	0.10429	0.15244	4.84371	0.10591	6.79387	0.02795	0.00755	0.06879
-8.50519	10.5266	4.36231	6.07419	0.09006	0.1455	4.21681	0.11453	5.95966	0.02875	0.00509	0.05622
-8.46819	10.3911	4.40125	5.9428	0.04707	0.13316	4.26809	0.11317	5.82963	0.01735	0.002	0.02773
-8.43119	8.25523	3.50273	4.73502	0.01748	0.11997	3.38276	0.10246	4.63255	0.00582	0.00097	0.01068
-8.39419	7.42244	3.14495	4.25592	0.02156	0.08506	3.05989	0.07567	4.18025	0.00486	0.00129	0.01541
-8.35819	11.2635	4.75031	6.46196	0.05119	0.08524	4.66507	0.08471	6.37725	0.01375	0.00312	0.03431
-8.32119	12.8352	5.29366	7.47437	0.06713	0.11416	5.17949	0.12023	7.35415	0.02168	0.00495	0.0405
-8.28419	9.74762	3.92206	5.7782	0.04737	0.10353	3.81852	0.11753	5.66067	0.01606	0.00459	0.02671
-8.24719	7.17687	2.85355	4.29816	0.02516	0.06906	2.78449	0.08303	4.21513	0.00596	0.00493	0.01427
-8.21019	7.12853	2.83314	4.27326	0.02212	0.04831	2.78483	0.05442	4.21884	0.00187	0.00735	0.0129
-8.17419	5.14264	2.04458	3.08211	0.01595	0.02796	2.01662	0.03073	3.05139	0.00076	0.00593	0.00927
-8.13719	1.62501	0.64585	0.97423	0.00493	0.00783	0.63802	0.00902	0.96521	0.00019	0.00191	0.00283
-8.10019	0.19834	0.07881	0.11895	0.00059	0.00087	0.07794	0.00107	0.11788	2e-05	0.00023	0.00033
-8.06319	0.00903	0.00359	0.00542	3e-05	4e-05	0.00355	5e-05	0.00537	0	1e-05	1e-05
-8.02619	0.00016	6e-05	0.0001	0	0	6e-05	0	0.0001	0	0	0
-7.99019	0.0013	0.00045	0.00073	0.00012	2e-05	0.00044	3e-05	0.0007	3e-05	0	9e-05
-7.95319	0.04492	0.01569	0.02515	0.00408	0.00059	0.0151	0.00088	0.02427	0.00089	9e-05	0.0031
-7.91619	0.56127	0.19603	0.31426	0.05098	0.00732	0.18871	0.01102	0.30324	0.01118	0.00109	0.0387
-7.87919	2.57904	0.90064	1.44402	0.23439	0.03358	0.86706	0.05064	1.39337	0.05144	0.00502	0.17793
-7.84319	4.6413	1.61809	2.59848	0.42473	0.05942	1.55866	0.09157	2.50691	0.09365	0.00905	0.32204
-7.80619	4.7709	1.64039	2.66896	0.46155	0.05556	1.58483	0.098	2.57096	0.1044	0.00919	0.34796
-7.76919	6.26616	2.07125	3.49813	0.69678	0.0683	2.00295	0.14379	3.35434	0.1616	0.01049	0.52469
-7.73219	8.09452	2.58703	4.51732	0.99017	0.09917	2.48786	0.20286	4.31446	0.2298	0.00964	0.75073
-7.69519	8.76121	2.94367	4.9379	0.87963	0.11797	2.8257	0.19547	4.74243	0.2056	0.00743	0.66661
-7.65919	9.18846	3.40954	5.25463	0.52429	0.11873	3.29081	0.15168	5.10295	0.1239	0.00836	0.39203
-7.62219	6.91879	2.70781	3.98635	0.22463	0.07631	2.6315	0.09524	3.89111	0.05087	0.00674	0.16702
-7.58519	5.16701	2.10515	2.99135	0.07052	0.03767	2.06747	0.0631	2.92825	0.0113	0.00381	0.05542
-7.54819	4.47127	1.84574	2.59278	0.03275	0.02674	1.819	0.05238	2.5404	0.0021	0.00273	0.02792
-7.51219	3.11767	1.27959	1.81152	0.02656	0.02875	1.25084	0.0384	1.77312	0.00328	0.00358	0.01969
-7.47519	5.42368	2.1976	3.1535	0.07259	0.07073	2.12687	0.07354	3.07996	0.0125	0.01162	0.04847
-7.43819	9.48955	3.82485	5.50952	0.15517	0.12149	3.70336	0.13261	5.37691	0.02849	0.0225	0.10418
-7.40119	10.9853	4.42994	6.38047	0.17484	0.13932	4.29062	0.14897	6.2315	0.0416	0.02077	0.11248
-7.36419	13.934	5.65783	8.09472	0.1815	0.16113	5.4967	0.17304	7.92168	0.05712	0.01137	0.11301
-7.32819	19.7726	7.9888	11.4805	0.30331	0.20786	7.78094	0.24538	11.2351	0.1003	0.00867	0.19434
-7.29119	19.7298	7.91523	11.4633	0.35118	0.20567	7.70956	0.25625	11.2071	0.1188	0.00969	0.22269
-7.25419	15.8308	6.43319	9.20069	0.19687	0.16297	6.27022	0.20229	8.9984	0.0674	0.00739	0.12208
-7.21719	16.1257	6.68787	9.35966	0.07819	0.15736	6.53051	0.18797	9.17169	0.02238	0.00498	0.05083
-7.18119	18.4529	7.65707	10.7207	0.07513	0.15576	7.50131	0.19453	10.5262	0.01456	0.0077	0.05287
-7.14419	23.3769	9.65874	13.603	0.11521	0.16359	9.49515	0.22386	13.3791	0.02106	0.01277	0.08138
-7.10719	19.0768	7.87564	11.1044	0.09672	0.12446	7.75119	0.17516	10.9293	0.01786	0.00967	0.06919
-7.07019	7.54606	3.07532	4.3848	0.08594	0.05034	3.02498	0.0725	4.3123	0.01685	0.00301	0.06608
-7.03319	4.5357	1.61575	2.59832	0.32163	0.04012	1.57563	0.07088	2.52745	0.06569	0.00105	0.25489
-6.99719	9.97695	3.39527	5.7057	0.87598	0.09282	3.30245	0.1882	5.5175	0.1826	0.00175	0.69163
-6.96019	15.866	5.49946	9.11264	1.25392	0.14737	5.35208	0.31179	8.80085	0.2676	0.00348	0.98284
-6.92319	16.9414	6.20636	9.79633	0.93876	0.15439	6.05197	0.2955	9.50083	0.1978	0.0074	0.73356
-6.88619	14.5701	5.62686	8.46923	0.47404	0.12492	5.50194	0.2041	8.26513	0.08836	0.00931	0.37637
-6.85019	11.4022	4.37598	6.60527	0.42094	0.09356	4.28242	0.16596	6.4393	0.06814	0.00706	0.34574
-6.81319	10.6783	3.70981	6.13752	0.83095	0.09015	3.61966	0.20777	5.92975	0.1292	0.00928	0.69247
-6.77619	10.3516	3.32307	5.95225	1.07625	0.09282	3.23025	0.23377	5.71848	0.1679	0.0129	0.89545
-6.73919	7.19781	2.33642	4.17051	0.69088	0.06292	2.27349	0.15494	4.01558	0.11	0.01048	0.5704
-6.70219	4.65392	1.6263	2.72219	0.30543	0.02831	1.59799	0.07038	2.65181	0.04673	0.00732	0.25138
-6.66619	3.49727	1.27794	2.05298	0.16636	0.01341	1.26453	0.03636	2.01661	0.02264	0.0056	0.13811
-6.62919	1.49312	0.54993	0.87685	0.06633	0.00502	0.54491	0.01414	0.86271	0.00866	0.00239	0.05528
-6.59219	0.25202	0.09292	0.14801	0.0111	0.00083	0.09209	0.00236	0.14565	0.00144	0.0004	0.00925
-6.55519	0.01611	0.00595	0.00946	0.0007	5e-05	0.0059	0.00015	0.00931	9e-05	3e-05	0.00058
-6.51819	0.01971	0.00775	0.01143	0.00053	3e-05	0.00772	0.00015	0.01128	2e-05	7e-05	0.00043
-6.48219	0.28283	0.11137	0.16398	0.00748	0.00048	0.11089	0.00209	0.16189	0.00032	0.00105	0.00611
-6.44519	1.53229	0.60309	0.88877	0.04042	0.00266	0.60043	0.01131	0.87746	0.00175	0.00561	0.03306
-6.40819	3.45739	1.35434	2.01002	0.09304	0.00686	1.34748	0.02585	1.98417	0.00415	0.01179	0.0771
-6.37119	5.28411	2.02044	3.08842	0.17525	0.0151	2.00534	0.04502	3.04339	0.0093	0.01341	0.15254
-6.33519	8.73549	3.24238	5.11135	0.38176	0.03089	3.21149	0.09071	5.02064	0.02367	0.01725	0.34084
-6.29819	10.8816	4.03834	6.37277	0.47048	0.03834	4	0.11923	6.25354	0.02959	0.025	0.41589
-6.26119	11.1551	4.2826	6.55918	0.31331	0.03447	4.24813	0.10923	6.44995	0.01521	0.03686	0.26124
-6.22419	10.3401	4.06236	6.07389	0.20386	0.02784	4.03452	0.09095	5.98295	0.00496	0.04273	0.15617
-6.18719	8.84682	3.4776	5.17109	0.19813	0.02228	3.45533	0.06661	5.10447	0.00414	0.03608	0.15791
-6.15119	7.80943	3.05509	4.55569	0.19865	0.02073	3.03437	0.05632	4.49937	0.00602	0.02698	0.16565
-6.11419	5.56853	2.17519	3.24227	0.15107	0.01717	2.15801	0.0503	3.19198	0.00751	0.01409	0.12948
-6.07719	3.64744	1.43421	2.12694	0.08629	0.01155	1.42266	0.03546	2.09148	0.00515	0.00674	0.0744
-6.04019	5.19846	2.06014	3.05422	0.0841	0.0163	2.04384	0.04715	3.00707	0.00217	0.01644	0.06549
-6.00419	10.3938	4.06123	6.12106	0.21154	0.04241	4.01881	0.11912	6.00194	0.00259	0.04744	0.16151
-5.96719	13.3039	5.0543	7.94429	0.30533	0.06809	4.98621	0.18742	7.75687	0.00423	0.06821	0.23289
-5.93019	11.7493	4.28861	7.23573	0.22497	0.06932	4.21929	0.18952	7.04621	0.00402	0.06308	0.15787
-5.89319	8.4615	2.97328	5.3718	0.11643	0.05183	2.92145	0.14612	5.22567	0.00189	0.04906	0.06547
-5.85619	4.38534	1.49202	2.84003	0.05329	0.02733	1.46469	0.08105	2.75898	0.00046	0.02822	0.02461
-5.82019	2.22235	0.79706	1.39969	0.0256	0.0112	0.78586	0.03346	1.36623	0.00046	0.01144	0.0137
-5.78319	3.02798	1.16593	1.82923	0.03282	0.01133	1.1546	0.03263	1.7966	0.0011	0.01058	0.02115
-5.74619	3.34274	1.26667	2.03244	0.04363	0.01701	1.24966	0.05289	1.97956	0.00137	0.01912	0.02314
-5.70919	4.24387	1.50473	2.65666	0.08248	0.04034	1.46439	0.13749	2.51917	0.0019	0.0541	0.02648
-5.67319	7.58161	2.63265	4.79355	0.15541	0.08325	2.5494	0.28652	4.50703	0.00244	0.11068	0.04229
-5.63619	9.60497	3.32782	6.08486	0.19229	0.10602	3.2218	0.36043	5.72443	0.00148	0.13525	0.05557
-5.59919	9.88275	3.55745	6.13291	0.19239	0.0893	3.46815	0.29994	5.83297	0.00053	0.11057	0.08129
-5.56219	8.95285	3.25363	5.51089	0.18833	0.06959	3.18404	0.231	5.27989	0.00031	0.08853	0.09949
-5.52519	7.62873	2.41637	4.95535	0.25701	0.09105	2.32533	0.31937	4.63598	0.00045	0.1436	0.11295
-5.48919	6.242	1.61015	4.27762	0.35424	0.11236	1.49779	0.42764	3.84998	0.00067	0.21234	0.14122
-5.45219	4.02418	0.92814	2.81155	0.28448	0.0834	0.84474	0.33851	2.47305	0.00047	0.17259	0.11142
-5.41519	4.65088	1.19453	3.19138	0.26498	0.07902	1.11551	0.34078	2.85059	0.00019	0.16663	0.09816
-5.37819	6.63763	1.89734	4.4574	0.28289	0.08983	1.80751	0.38346	4.07394	0.00012	0.18044	0.10234
-5.34219	4.42061	1.36706	2.91458	0.13897	0.04806	1.319	0.19693	2.71765	6e-05	0.08897	0.04994
-5.30519	1.21493	0.39801	0.78946	0.02746	0.01051	0.3875	0.04112	0.74834	5e-05	0.01756	0.00985
-5.26819	0.48649	0.12345	0.33668	0.02636	0.00557	0.11788	0.03114	0.30554	0.00069	0.01485	0.01081
-5.23119	2.3327	0.5406	1.63976	0.15233	0.02909	0.51152	0.16826	1.4715	0.00499	0.07692	0.07042
-5.19419	6.80783	1.68774	4.70329	0.41681	0.07797	1.60977	0.42748	4.27581	0.01668	0.16834	0.23179
-5.15819	10.1361	2.697	6.85428	0.58482	0.10437	2.59264	0.53759	6.31669	0.02606	0.15445	0.40431
-5.12119	8.38461	2.33469	5.56763	0.48228	0.08	2.2547	0.40385	5.16378	0.01829	0.06591	0.39808
-5.08419	4.20309	1.15052	2.80435	0.24821	0.04814	1.10238	0.23797	2.56639	0.00594	0.01477	0.2275
-5.04719	2.72088	0.50228	2.08216	0.13644	0.0859	0.41638	0.36473	1.71743	0.00199	0.00251	0.13193
-5.01019	5.02745	0.69571	4.13507	0.19667	0.21236	0.48335	0.88394	3.25114	0.00281	0.00219	0.19167
-4.97419	8.27352	1.26077	6.76375	0.24899	0.32817	0.93261	1.39257	5.37118	0.0036	0.00415	0.24124
-4.93719	11.4131	2.07129	9.07714	0.26468	0.37943	1.69187	1.6619	7.41524	0.00498	0.00651	0.25319
-4.90019	12.8846	2.73939	9.85893	0.28627	0.32451	2.41488	1.50857	8.35036	0.00898	0.00796	0.26934
-4.86319	12.185	2.86535	8.96691	0.35276	0.21247	2.65288	1.13451	7.8324	0.01439	0.00818	0.33019
-4.82719	10.3581	2.42869	7.55685	0.37258	0.15036	2.27833	0.93272	6.62413	0.01562	0.00797	0.34899
-4.79019	9.69707	2.30475	7.1499	0.24243	0.14314	2.16161	0.89299	6.25691	0.0103	0.00789	0.22424
-4.75319	13.1639	3.20783	9.76676	0.18935	0.20849	2.99934	1.20855	8.55821	0.00883	0.01646	0.16406
-4.71619	14.9375	3.50976	11.1501	0.27759	0.2607	3.24906	1.48173	9.66841	0.00817	0.04279	0.22663
-4.67919	14.4449	3.20876	10.7987	0.43744	0.27999	2.92878	1.5795	9.21924	0.00571	0.07331	0.35842
-4.64319	16.1348	3.60997	11.9126	0.61214	0.31413	3.29584	1.71244	10.2002	0.00843	0.07043	0.53329
-4.60619	16.9852	3.834	12.3921	0.75911	0.32835	3.50565	1.68266	10.7094	0.01363	0.05194	0.69354
-4.56919	13.9094	3.09666	10.0685	0.74432	0.28188	2.81479	1.32726	8.7412	0.01381	0.03807	0.69244
-4.53219	11.2439	2.49073	8.28262	0.47053	0.23072	2.26001	1.14652	7.13611	0.00971	0.02423	0.43659
-4.49619	9.8699	2.19411	7.42486	0.25092	0.19478	1.99934	1.07086	6.35401	0.00723	0.01637	0.22732
-4.45919	5.63889	1.2597	4.26063	0.11856	0.10826	1.15145	0.60972	3.65092	0.00405	0.00889	0.10562
-4.42219	1.49858	0.3365	1.12966	0.03242	0.02799	0.3085	0.15752	0.97214	0.00117	0.00226	0.02899
-4.38519	0.63647	0.12878	0.44485	0.06285	0.0113	0.11747	0.05162	0.39322	0.00252	0.00058	0.05975
-4.34819	2.86765	0.56966	1.95612	0.34187	0.04898	0.52068	0.21486	1.74125	0.01318	0.002	0.3267
-4.31219	6.37677	1.29483	4.35506	0.72688	0.10522	1.18961	0.4829	3.87215	0.02652	0.00413	0.69623
-4.27519	5.55981	1.1562	3.81051	0.5931	0.08873	1.06746	0.42313	3.38738	0.02007	0.00371	0.56932
-4.23819	3.04858	0.65566	2.14432	0.2486	0.04927	0.60639	0.21637	1.92795	0.00664	0.00447	0.23749
-4.20119	3.82691	0.83559	2.78121	0.21011	0.06606	0.76952	0.26049	2.52072	0.00336	0.00968	0.19706
-4.16519	6.06681	1.32611	4.45011	0.2906	0.10837	1.21773	0.4968	3.95331	0.00532	0.0156	0.26968
-4.12819	10.3718	2.35235	7.56132	0.45812	0.17808	2.17427	0.9023	6.65902	0.01737	0.02251	0.41824
-4.09119	14.1855	3.4497	10.139	0.59686	0.21	3.2397	1.06604	9.07294	0.03992	0.02477	0.53217
-4.05419	14.1562	3.6003	9.98704	0.56885	0.18037	3.41993	0.89793	9.08911	0.04417	0.03749	0.4872
-4.01719	14.781	3.69908	10.5498	0.53204	0.18446	3.51462	0.94342	9.60643	0.0308	0.067	0.43424
-3.98119	16.6429	4.06901	12.1293	0.44463	0.21422	3.8548	1.15473	10.9745	0.02716	0.06907	0.3484
-3.94419	13.7454	3.29887	10.1605	0.28608	0.1834	3.11547	1.01135	9.14915	0.02699	0.04396	0.21513
-3.90719	11.1305	2.71829	8.12735	0.28483	0.13496	2.58332	0.74858	7.37877	0.0241	0.02993	0.2308
-3.87019	18.0895	4.61458	12.925	0.54994	0.18504	4.42954	1.04006	11.8849	0.03135	0.04458	0.47401
-3.83419	24.7218	6.36188	17.5729	0.78701	0.24678	6.1151	1.38872	16.1841	0.032	0.07374	0.68127
-3.79719	21.538	5.54386	15.1964	0.79773	0.21249	5.33137	1.11549	14.0809	0.02404	0.08804	0.68565
-3.76019	13.7587	3.50628	9.72025	0.5322	0.13719	3.36909	0.70986	9.01038	0.01647	0.05376	0.46197
-3.72319	11.2711	2.76156	8.20245	0.30704	0.12875	2.63281	0.8113	7.39115	0.00953	0.01792	0.27959
-3.68619	12.492	2.98824	9.06763	0.4361	0.14873	2.83951	0.97975	8.08788	0.00901	0.01339	0.4137
-3.65019	11.5786	2.728	8.26454	0.58609	0.14281	2.58519	0.85601	7.40853	0.01053	0.01798	0.55758
-3.61319	10.3911	2.44717	7.44964	0.4943	0.16603	2.28114	0.79684	6.6528	0.01483	0.0156	0.46387
-3.57619	12.7506	3.15415	9.09762	0.49884	0.22453	2.92961	0.93268	8.16494	0.02739	0.01372	0.45773
-3.53919	16.5173	4.39584	11.6418	0.47964	0.24186	4.15397	1.04219	10.5996	0.02936	0.01217	0.43811
-3.50319	15.2081	4.12089	10.7768	0.3104	0.21177	3.90912	0.99743	9.77934	0.01818	0.00742	0.2848
-3.46619	14.0213	3.45936	10.2562	0.30573	0.26678	3.19258	1.23628	9.0199	0.01827	0.00628	0.28118
-3.42919	17.9845	3.90474	13.6908	0.38895	0.4433	3.46144	1.96711	11.7237	0.02114	0.01085	0.35696
-3.39219	23.348	4.63855	18.2574	0.45204	0.66556	3.97299	2.79189	15.4656	0.01884	0.01489	0.41831
-3.35519	22.9919	4.35401	18.2521	0.38578	0.74056	3.61345	2.89977	15.3523	0.01359	0.01038	0.36182
-3.31919	17.7433	3.20609	14.349	0.18823	0.62216	2.58393	2.43755	11.9115	0.00791	0.00371	0.17662
-3.28219	14.0712	2.59248	11.3809	0.09783	0.45978	2.1327	1.95339	9.42749	0.00726	0.00142	0.08915
-3.24519	12.3269	2.54331	9.66835	0.11525	0.34753	2.19577	1.48568	8.18266	0.00747	0.00126	0.10651
-3.20819	10.9059	2.3051	8.47598	0.12486	0.31142	1.99367	1.23702	7.23896	0.00559	0.00151	0.11776
-3.17119	9.57543	1.78925	7.66139	0.12479	0.29605	1.49319	1.21199	6.4494	0.00438	0.0021	0.11832
-3.13519	10.9288	1.90998	8.82289	0.19596	0.27184	1.63815	1.40783	7.41506	0.00513	0.00312	0.18771
-3.09819	16.0517	2.70234	12.9846	0.36474	0.31915	2.38319	2.059	10.9256	0.00663	0.00418	0.35393
-3.06119	19.5237	3.1809	15.5751	0.76774	0.35449	2.82641	2.44583	13.1293	0.01089	0.0071	0.74975
-3.02419	19.5374	3.01532	14.5249	1.99718	0.30567	2.70964	2.05764	12.4672	0.02083	0.01865	1.9577
-2.98819	18.4482	2.58091	12.4687	3.39859	0.2552	2.32572	1.48014	10.9886	0.0324	0.03439	3.3318
-2.95119	11.898	1.54737	7.76712	2.5835	0.16514	1.38223	0.84937	6.91775	0.02773	0.02821	2.52756
-2.91419	3.96081	0.49183	2.6082	0.86077	0.05781	0.43402	0.28065	2.32755	0.01324	0.01017	0.83736
-2.87719	2.38876	0.24615	1.60618	0.53643	0.03895	0.20719	0.1493	1.45688	0.02101	0.00662	0.5088
-2.84019	5.47304	0.56315	3.63337	1.27653	0.08439	0.47875	0.32405	3.30932	0.04432	0.01354	1.21867
-2.80419	8.69603	0.9705	5.58991	2.13562	0.1159	0.8546	0.49068	5.09923	0.04229	0.01683	2.0765
-2.76719	8.04615	0.95554	4.9938	2.09681	0.09387	0.86167	0.4195	4.57431	0.02034	0.01267	2.0638
-2.73019	4.08126	0.50349	2.51534	1.06244	0.04635	0.45714	0.20414	2.3112	0.0074	0.00714	1.0479
-2.69319	3.13123	0.39907	2.09689	0.63527	0.0433	0.35577	0.18311	1.91378	0.00942	0.00992	0.61594
-2.65719	3.77243	0.48314	2.59355	0.69573	0.0552	0.42794	0.23259	2.36096	0.01298	0.01349	0.66926
-2.62019	2.04957	0.26253	1.41137	0.37568	0.03009	0.23243	0.1268	1.28457	0.00711	0.00738	0.36119
-2.58319	0.41731	0.05331	0.28732	0.07667	0.00611	0.0472	0.02576	0.26157	0.00144	0.0015	0.07373
-2.54619	0.0838	0.00583	0.05577	0.0222	0.00067	0.00515	0.00293	0.05284	0.00015	0.00016	0.02189
-2.50919	0.73008	0.02881	0.48123	0.22003	0.0037	0.02511	0.01877	0.46246	0.00116	0.00072	0.21816
-2.47319	4.07156	0.18104	2.7281	1.16241	0.02529	0.15575	0.13755	2.59056	0.01234	0.00405	1.14602
-2.43619	9.99362	0.5034	6.81577	2.67445	0.07525	0.42816	0.4247	6.39107	0.05081	0.01063	2.613
-2.39919	12.9872	0.74626	8.86443	3.37649	0.1171	0.62916	0.65882	8.20561	0.08495	0.01664	3.2749
-2.36219	13.1925	0.84747	8.82648	3.51852	0.13209	0.71538	0.72449	8.102	0.07337	0.02075	3.4244
-2.32619	13.7917	0.87201	9.45902	3.46064	0.12238	0.74964	0.66497	8.79405	0.05764	0.0205	3.3825
-2.28919	14.3557	0.81137	9.98305	3.56128	0.10516	0.7062	0.55788	9.42517	0.04547	0.01581	3.5
-2.25219	13.0388	0.67404	8.30137	4.06341	0.08938	0.58466	0.44957	7.85181	0.02369	0.00932	4.0304
-2.21519	9.62629	0.49281	5.6607	3.47278	0.06702	0.42579	0.33233	5.32837	0.01171	0.00457	3.4565
-2.17819	7.63146	0.44951	5.13661	2.04534	0.06133	0.38818	0.35618	4.78043	0.02538	0.00336	2.0166
-2.14219	11.7409	0.79901	8.77574	2.16614	0.10683	0.69217	0.69976	8.07598	0.06932	0.00742	2.0894
-2.10519	17.0713	1.24686	12.6774	3.1471	0.1666	1.08027	1.10489	11.5725	0.1138	0.0141	3.0192
-2.06819	18.4442	1.36076	13.4885	3.59488	0.19664	1.16412	1.18753	12.301	0.09966	0.01382	3.4814
-2.03119	18.0946	1.26933	13.523	3.30224	0.21754	1.05179	1.08215	12.4409	0.04534	0.0076	3.2493
-1.99519	19.8722	1.36125	15.0453	3.46571	0.2488	1.11245	1.17861	13.8667	0.03328	0.00662	3.4258
-1.95819	23.572	1.52897	15.986	6.05712	0.25841	1.27056	1.37529	14.6107	0.07905	0.02197	5.9561
-1.92119	29.437	1.68739	17.9772	9.77238	0.27998	1.40741	1.57949	16.3977	0.1039	0.05798	9.6105
-1.88419	30.0331	1.60847	18.2804	10.1443	0.29732	1.31115	1.55995	16.7204	0.06919	0.07549	9.9996
-1.84719	24.4034	1.36241	15.8264	7.21462	0.26693	1.09548	1.33327	14.4931	0.03638	0.05584	7.1224
-1.81119	20.27	1.23143	13.9603	5.07822	0.2255	1.00594	1.18729	12.773	0.02044	0.04918	5.0086
-1.77419	18.6342	1.18064	12.7475	4.70609	0.1847	0.99594	1.13551	11.612	0.03825	0.05114	4.6167
-1.73719	23.4332	1.45343	14.8723	7.10745	0.19436	1.25907	1.38724	13.4851	0.09813	0.04862	6.9607
-1.70019	28.1312	1.58773	15.7031	10.8404	0.20399	1.38373	1.45733	14.2457	0.1313	0.05042	10.6587
-1.66319	24.7736	1.31742	13.0817	10.3745	0.15911	1.15831	1.09158	11.9901	0.101	0.04746	10.226
-1.62719	20.1608	1.19375	12.6617	6.3053	0.1353	1.05845	0.92497	11.7367	0.05264	0.03426	6.2184
-1.59019	15.9667	1.08373	11.6232	3.25976	0.12389	0.95983	0.86955	10.7537	0.02013	0.01533	3.2243
-1.55319	9.66641	0.68241	7.21746	1.76654	0.07622	0.60619	0.52939	6.68807	0.00715	0.00589	1.7535
-1.51619	6.77067	0.42232	4.59176	1.75659	0.04827	0.37404	0.28643	4.30533	0.00375	0.00713	1.74571
-1.48019	6.63883	0.36627	3.9336	2.33896	0.05145	0.31482	0.26468	3.66892	0.0034	0.01199	2.32357
-1.44319	4.67197	0.2448	2.52611	1.90106	0.0406	0.2042	0.20096	2.32515	0.00244	0.01085	1.88777
-1.40619	1.62175	0.08337	0.84221	0.69616	0.01482	0.06855	0.07262	0.7696	0.00093	0.00414	0.69109
-1.36919	0.31466	0.01767	0.18727	0.10972	0.0029	0.01477	0.01571	0.17156	0.0022	0.00106	0.10645
-1.33219	0.83426	0.05796	0.67855	0.09775	0.00753	0.05042	0.05174	0.62681	0.01992	0.00449	0.07335
-1.29619	2.90185	0.20248	2.3739	0.32547	0.02622	0.17626	0.18069	2.19321	0.07007	0.01566	0.23974
-1.25919	4.02854	0.28335	3.30753	0.43765	0.03718	0.24617	0.2515	3.05603	0.09306	0.02054	0.32406
-1.22219	4.26388	0.31541	3.54746	0.40101	0.04476	0.27065	0.27122	3.27624	0.06796	0.0114	0.32165
-1.18519	10.3479	0.77667	8.43711	1.13413	0.11279	0.66388	0.66258	7.77453	0.1359	0.00953	0.9887
-1.14919	19.0062	1.39207	14.9469	2.66719	0.19885	1.19322	1.19308	13.7539	0.2893	0.01719	2.3607
-1.11219	17.6861	1.23757	13.2393	3.20925	0.17711	1.06046	1.05801	12.1813	0.303	0.01955	2.8867
-1.07519	10.898	0.67508	8.06568	2.15722	0.09565	0.57943	0.59652	7.46917	0.1636	0.02012	1.9735
-1.03819	10.8002	0.59657	9.07937	1.12427	0.07532	0.52125	0.57556	8.5038	0.04483	0.03264	1.0468
-1.00119	12.0552	0.712	10.5832	0.75998	0.08649	0.62551	0.68311	9.90011	0.00742	0.03668	0.71588
-0.96519	9.69136	0.65326	8.52693	0.51117	0.08448	0.56878	0.58907	7.93786	0.00372	0.0211	0.48635
-0.92819	10.0602	0.70422	8.44731	0.90865	0.09204	0.61218	0.60522	7.84209	0.00905	0.02487	0.87474
-0.89119	14.6389	0.94885	11.5402	2.14984	0.10647	0.84238	0.82793	10.7123	0.02474	0.0567	2.0684
-0.85419	17.9672	1.07664	13.936	2.9545	0.10378	0.97286	0.97064	12.9654	0.0409	0.0683	2.8453
-0.81819	18.9979	0.99551	15.0249	2.97744	0.09437	0.90115	0.94364	14.0813	0.05882	0.04052	2.8781
-0.78119	20.0524	0.94034	16.2558	2.85629	0.09743	0.84291	0.93557	15.3202	0.08089	0.0178	2.7576
-0.74419	15.0964	0.70882	12.5293	1.85825	0.08972	0.6191	0.71489	11.8144	0.06942	0.00863	1.7802
-0.70719	11.9604	0.65828	10.4622	0.8399	0.1183	0.53998	0.63186	9.83038	0.03445	0.00871	0.79674
-0.67019	17.5591	1.03057	15.9116	0.61687	0.18636	0.84421	0.97738	14.9342	0.01644	0.01498	0.58545
-0.63419	22.1363	1.34123	20.2852	0.50983	0.20319	1.13804	1.30602	18.9792	0.01252	0.01328	0.48403
-0.59719	19.2612	1.24659	17.6989	0.31572	0.14675	1.09985	1.24807	16.4508	0.01077	0.00653	0.29842
-0.56019	13.8629	0.85766	12.5965	0.40871	0.09449	0.76317	0.87363	11.7229	0.01351	0.00569	0.38951
-0.52319	11.0165	0.53026	9.61627	0.86998	0.08128	0.44899	0.53071	9.08556	0.02661	0.00889	0.83448
-0.48719	10.0518	0.40172	8.1587	1.49135	0.07796	0.32376	0.3897	7.769	0.03879	0.01449	1.43807
-0.45019	9.97571	0.4294	7.4623	2.08401	0.08927	0.34013	0.42871	7.03359	0.03786	0.02249	2.02367
-0.41319	10.3996	0.46824	7.72188	2.2095	0.10675	0.36149	0.48241	7.23947	0.0288	0.02594	2.15476
-0.37619	11.1425	0.45106	8.99479	1.69665	0.12703	0.32402	0.47391	8.52088	0.0129	0.02329	1.66046
-0.33919	13.3523	0.49461	11.6238	1.2339	0.15369	0.34092	0.52692	11.0968	0.00767	0.0192	1.20703
-0.30319	13.2363	0.46536	12.0568	0.71411	0.13665	0.32871	0.50502	11.5518	0.01344	0.01057	0.6901
-0.26619	8.36044	0.27942	7.74085	0.34016	0.07496	0.20446	0.30894	7.43191	0.02546	0.00358	0.31112
-0.22919	3.36785	0.11556	2.5898	0.66249	0.02603	0.08953	0.12673	2.46307	0.1431	0.00175	0.51764
-0.19219	3.52222	0.14055	1.25124	2.13043	0.02454	0.11601	0.14745	1.10379	0.4942	0.00399	1.63224
-0.15519	4.25243	0.17308	1.28887	2.79047	0.02949	0.1436	0.18058	1.10829	0.6487	0.00517	2.1366
-0.11919	2.19469	0.09021	0.67686	1.42762	0.01526	0.07496	0.09349	0.58336	0.3329	0.00285	1.09187
-0.08219	1.85348	0.08467	0.74415	1.02466	0.0129	0.07177	0.08214	0.66201	0.2501	0.00411	0.77045
-0.04519	6.74669	0.31394	2.8471	3.58566	0.04422	0.26972	0.30519	2.54191	0.8882	0.01555	2.68191
-0.00819	12.1784	0.5623	5.07469	6.54142	0.07292	0.48938	0.55733	4.51736	1.623	0.02612	4.8923
0.02781	8.90044	0.40778	3.64872	4.84394	0.04729	0.36049	0.41198	3.23673	1.204	0.01779	3.62215
0.06481	2.61129	0.11889	1.0526	1.4398	0.01203	0.10685	0.12213	0.93048	0.3587	0.00492	1.07618
0.10181	0.30184	0.01368	0.11976	0.1684	0.00119	0.01248	0.01423	0.10553	0.04206	0.00055	0.12579
0.13881	0.01338	0.0006	0.00524	0.00753	5e-05	0.00056	0.00063	0.0046	0.00189	2e-05	0.00563
0.17581	0.00022	1e-05	9e-05	0.00013	0	1e-05	1e-05	8e-05	3e-05	0	9e-05
0.21181	0	0	0	0	0	0	0	0	0	0	0
0.24881	0	0	0	0	0	0	0	0	0	0	0
0.28581	0	0	0	0	0	0	0	0	0	0	0
0.32281	0	0	0	0	0	0	0	0	0	0	0
0.35881	0	0	0	0	0	0	0	0	0	0	0
0.39581	0	0	0	0	0	0	0	0	0	0	0
0.43281	0	0	0	0	0	0	0	0	0	0	0
0.46981	0	0	0	0	0	0	0	0	0	0	0
0.50681	0	0	0	0	0	0	0	0	0	0	0
0.54281	0	0	0	0	0	0	0	0	0	0	0
0.57981	0	0	0	0	0	0	0	0	0	0	0
0.61681	0	0	0	0	0	0	0	0	0	0	0
0.65381	0	0	0	0	0	0	0	0	0	0	0
0.68981	0	0	0	0	0	0	0	0	0	0	0
0.72681	0	0	0	0	0	0	0	0	0	0	0
0.76381	0	0	0	0	0	0	0	0	0	0	0
0.80081	0	0	0	0	0	0	0	0	0	0	0
0.83781	0	0	0	0	0	0	0	0	0	0	0
0.87381	0	0	0	0	0	0	0	0	0	0	0
0.91081	0	0	0	0	0	0	0	0	0	0	0
0.94781	0	0	0	0	0	0	0	0	0	0	0
0.98481	0	0	0	0	0	0	0	0	0	0	0
1.02081	0	0	0	0	0	0	0	0	0	0	0
1.05781	0	0	0	0	0	0	0	0	0	0	0
1.09481	0	0	0	0	0	0	0	0	0	0	0
1.13181	0	0	0	0	0	0	0	0	0	0	0
1.16881	0	0	0	0	0	0	0	0	0	0	0
1.20481	0	0	0	0	0	0	0	0	0	0	0
1.24181	0	0	0	0	0	0	0	0	0	0	0
1.27881	0	0	0	0	0	0	0	0	0	0	0
1.31581	0	0	0	0	0	0	0	0	0	0	0
1.35181	0	0	0	0	0	0	0	0	0	0	0
1.38881	0	0	0	0	0	0	0	0	0	0	0
1.42581	0	0	0	0	0	0	0	0	0	0	0
1.46281	0	0	0	0	0	0	0	0	0	0	0
1.49981	0	0	0	0	0	0	0	0	0	0	0
1.53581	0	0	0	0	0	0	0	0	0	0	0
1.57281	0	0	0	0	0	0	0	0	0	0	0
1.60981	0	0	0	0	0	0	0	0	0	0	0
1.64681	0	0	0	0	0	0	0	0	0	0	0
1.68381	0	0	0	0	0	0	0	0	0	0	0
1.71981	0	0	0	0	0	0	0	0	0	0	0
1.75681	0	0	0	0	0	0	0	0	0	0	0
1.79381	0	0	0	0	0	0	0	0	0	0	0
1.83081	0	0	0	0	0	0	0	0	0	0	0
1.86681	0	0	0	0	0	0	0	0	0	0	0
1.90381	0	0	0	0	0	0	0	0	0	0	0
1.94081	0	0	0	0	0	0	0	0	0	0	0
1.97781	0	0	0	0	0	0	0	0	0	0	0
2.01481	2e-05	1e-05	1e-05	0	0	1e-05	0	1e-05	0	0	0
2.05081	0.00161	0.00102	0.00056	3e-05	1e-05	0.00101	1e-05	0.00055	0	1e-05	2e-05
2.08781	0.04804	0.0304	0.01662	0.00102	0.00022	0.03018	0.00027	0.01635	4e-05	0.00034	0.00064
2.12481	0.52024	0.32922	0.17998	0.01103	0.00234	0.32688	0.00292	0.17706	0.00039	0.00368	0.00696
2.16181	2.1044	1.33177	0.72839	0.04424	0.00944	1.32233	0.01174	0.71665	0.00154	0.01484	0.02786
2.19781	3.5672	2.25732	1.23868	0.0712	0.01554	2.24177	0.01906	1.21961	0.0023	0.02455	0.04435
2.23481	3.77253	2.38675	1.32283	0.06295	0.01497	2.37179	0.01745	1.30538	0.00145	0.02398	0.03751
2.27181	3.40811	2.15574	1.20332	0.04905	0.01267	2.14307	0.01403	1.18929	0.00081	0.02031	0.02792
2.30881	2.34215	1.48032	0.8174	0.04443	0.01074	1.46958	0.01183	0.80557	0.0025	0.0148	0.02712
2.34581	2.75529	1.73883	0.93669	0.07976	0.01762	1.72121	0.01957	0.91712	0.00759	0.01985	0.05232
2.38181	3.00703	1.89687	1.01781	0.09234	0.0202	1.87667	0.02256	0.99525	0.00917	0.02194	0.06124
2.41881	1.72437	1.08393	0.58934	0.0511	0.01136	1.07257	0.01383	0.5755	0.00485	0.01005	0.0362
2.45581	2.06289	1.28324	0.72602	0.05363	0.01269	1.27054	0.01957	0.70645	0.00421	0.00295	0.04647
2.49281	3.33437	2.07323	1.17971	0.08143	0.02042	2.05281	0.03179	1.14791	0.00603	0.00299	0.07242
2.52881	3.67098	2.30075	1.30488	0.06535	0.02361	2.27714	0.03088	1.27401	0.0038	0.00731	0.05424
2.56581	5.55943	3.51582	1.98214	0.06146	0.03813	3.47769	0.04052	1.94162	0.00096	0.01955	0.04095
2.60281	6.06167	3.84364	2.15563	0.06241	0.04207	3.80157	0.04361	2.11202	0.00018	0.02341	0.03882
2.63981	4.9237	3.15106	1.73384	0.0388	0.03085	3.12021	0.03312	1.70072	0.00021	0.01162	0.02697
2.67681	7.67997	4.95158	2.68586	0.04254	0.04068	4.91089	0.0466	2.63926	0.0006	0.00515	0.03679
2.71281	10.108	6.50437	3.54413	0.05947	0.0479	6.45647	0.05807	3.48605	0.00101	0.00468	0.05378
2.74981	7.41925	4.75532	2.61937	0.04457	0.03122	4.7241	0.04008	2.57928	0.00085	0.00319	0.04053
2.78681	2.70302	1.72615	0.96215	0.01471	0.01033	1.71582	0.01386	0.94829	0.00032	0.00112	0.01327
2.82381	0.42448	0.27035	0.15218	0.00195	0.00152	0.26883	0.0021	0.15007	5e-05	0.00017	0.00173
2.85981	0.05133	0.03269	0.01847	0.00016	0.00023	0.03246	0.00029	0.01818	0	1e-05	0.00014
2.89681	0.37872	0.24199	0.13589	0.00084	0.00207	0.23991	0.00251	0.13338	1e-05	5e-05	0.00079
2.93381	2.20327	1.40994	0.78893	0.00441	0.01178	1.39815	0.01441	0.77452	7e-05	0.00029	0.00405
2.97081	5.2441	3.36322	1.87207	0.00881	0.02709	3.33613	0.03363	1.83844	0.00027	0.00069	0.00786
3.00781	5.27763	3.39263	1.87785	0.00714	0.02619	3.36645	0.03308	1.84477	0.00048	0.00071	0.00595
3.04381	2.35086	1.50644	0.83759	0.00683	0.01183	1.4946	0.01459	0.823	0.00219	0.00094	0.0037
3.08081	1.27122	0.75303	0.48077	0.03742	0.011	0.74204	0.00911	0.47167	0.01595	0.00528	0.01618
3.11781	2.6387	1.50332	1.02534	0.11004	0.02735	1.47597	0.02017	1.00518	0.04715	0.01552	0.04737
3.15481	2.87619	1.63644	1.11864	0.12111	0.02997	1.60647	0.02203	1.09662	0.0519	0.01708	0.05213
3.19181	1.17701	0.66964	0.45781	0.04956	0.01226	0.65738	0.00901	0.4488	0.02123	0.00699	0.02134
3.22781	0.20066	0.11384	0.07879	0.00803	0.00196	0.11188	0.00145	0.07734	0.00329	0.00114	0.0036
3.26481	0.39205	0.21738	0.16519	0.00948	0.00204	0.21534	0.00171	0.16348	0.00163	0.00139	0.00646
3.30181	2.64098	1.4587	1.12172	0.06056	0.0152	1.4435	0.01202	1.1097	0.00956	0.00859	0.04241
3.33881	8.3516	4.59866	3.5751	0.17784	0.05617	4.5425	0.04069	3.53441	0.02773	0.02362	0.12649
3.37481	12.8539	7.08808	5.52724	0.23861	0.09986	6.98822	0.06517	5.46206	0.03705	0.02919	0.17237
3.41181	10.5797	5.89777	4.52669	0.15521	0.08917	5.8086	0.05269	4.47401	0.02458	0.0186	0.11203
3.44881	7.63763	4.28566	3.25421	0.09776	0.05088	4.23478	0.03486	3.21935	0.01902	0.01671	0.06202
3.48581	9.45487	5.22526	4.11116	0.11846	0.03989	5.18537	0.04047	4.07069	0.02799	0.02532	0.06515
3.52281	11.7311	6.39976	5.24252	0.08886	0.0474	6.35237	0.0468	5.19573	0.02284	0.01971	0.04631
3.55881	11.15	6.05759	5.05515	0.03727	0.04886	6.00873	0.04271	5.01244	0.00988	0.00787	0.01952
3.59581	10.0938	5.56173	4.51006	0.02196	0.04871	5.51302	0.03948	4.47058	0.00408	0.00422	0.01367
3.63281	9.79416	5.47724	4.29914	0.01778	0.0528	5.42444	0.03983	4.25931	0.00197	0.00358	0.01223
3.66981	6.05938	3.40552	2.64568	0.00817	0.03505	3.37047	0.02545	2.62023	0.00082	0.00181	0.00554
3.70581	3.81245	2.13073	1.6774	0.00432	0.01588	2.11485	0.0147	1.66269	0.00093	0.00136	0.00203
3.74281	6.07371	3.37812	2.68543	0.01016	0.01958	3.35854	0.02209	2.66335	0.00262	0.00315	0.00439
3.77981	9.02862	4.99516	4.01419	0.01927	0.0321	4.96306	0.03351	3.98068	0.00518	0.00476	0.00932
3.81681	9.28949	5.0847	4.18382	0.02097	0.03442	5.05028	0.03536	4.14846	0.00626	0.00387	0.01084
3.85381	7.54982	4.11787	3.397	0.03495	0.03235	4.08552	0.03479	3.36221	0.01276	0.00458	0.01762
3.88981	7.83028	4.31255	3.40884	0.1089	0.05136	4.26119	0.05485	3.35398	0.04158	0.0122	0.05512
3.92681	7.91231	4.38237	3.36303	0.16691	0.06645	4.31591	0.0689	3.29413	0.06326	0.01777	0.08588
3.96381	4.35009	2.41567	1.83466	0.09976	0.03872	2.37695	0.03966	1.79499	0.03738	0.01037	0.05201
4.00081	1.84179	1.02299	0.77637	0.04243	0.01443	1.00856	0.01655	0.75982	0.01556	0.00398	0.02289
4.03681	4.58234	2.5299	1.9449	0.10754	0.03391	2.496	0.04151	1.90338	0.03871	0.00932	0.05952
4.07381	9.36487	5.15675	4.00038	0.20775	0.07826	5.07849	0.08484	3.91553	0.07177	0.01873	0.11725
4.11081	9.77239	5.41953	4.17299	0.17987	0.09196	5.32757	0.08488	4.08811	0.05492	0.01712	0.10784
4.14781	9.5194	5.38063	4.02337	0.1154	0.09273	5.2879	0.07519	3.94818	0.0292	0.01163	0.07457
4.18481	11.4689	6.48789	4.88966	0.09133	0.10448	6.38341	0.08748	4.80218	0.02194	0.01224	0.05715
4.22081	12.7564	7.10586	5.57484	0.07573	0.11016	6.99571	0.099	5.47584	0.01308	0.01454	0.04811
4.25781	10.9182	6.00265	4.86115	0.05442	0.10475	5.8979	0.08844	4.77271	0.00688	0.0105	0.03705
4.29481	8.70036	4.81646	3.85613	0.02778	0.09928	4.71717	0.07368	3.78245	0.00515	0.00405	0.01858
4.33181	10.1245	5.70553	4.39646	0.02255	0.10238	5.60315	0.07839	4.31807	0.00602	0.00279	0.01375
4.36781	11.0715	6.22881	4.81156	0.03113	0.0752	6.1536	0.06978	4.74178	0.00563	0.00413	0.02137
4.40481	8.82338	4.85711	3.93913	0.02715	0.03565	4.82145	0.04622	3.89291	0.0036	0.00351	0.02004
4.44181	6.27913	3.39004	2.87393	0.01517	0.01516	3.37489	0.02994	2.84398	0.00326	0.00153	0.01038
4.47881	4.52638	2.43848	2.07691	0.01098	0.00624	2.43224	0.02019	2.05673	0.00404	0.0007	0.00624
4.51581	2.24615	1.21197	1.028	0.00617	0.00204	1.20994	0.00963	1.01837	0.0025	0.00035	0.00333
4.55181	0.50412	0.2722	0.23047	0.00145	0.00039	0.27181	0.00214	0.22834	0.00059	8e-05	0.00078
4.58881	0.04345	0.02346	0.01986	0.00013	3e-05	0.02343	0.00018	0.01968	5e-05	1e-05	7e-05
4.62581	0.00136	0.00074	0.00062	0	0	0.00074	1e-05	0.00062	0	0	0
4.66281	2e-05	1e-05	1e-05	0	0	1e-05	0	1e-05	0	0	0
4.69881	0	0	0	0	0	0	0	0	0	0	0
4.73581	0	0	0	0	0	0	0	0	0	0	0
4.77281	0	0	0	0	0	0	0	0	0	0	0
4.80981	0	0	0	0	0	0	0	0	0	0	0
4.84681	0	0	0	0	0	0	0	0	0	0	0
4.88281	0	0	0	0	0	0	0	0	0	0	0
4.91981	0	0	0	0	0	0	0	0	0	0	0
4.95681	0	0	0	0	0	0	0	0	0	0	0
4.99381	0	0	0	0	0	0	0	0	0	0	0
5.03081	0	0	0	0	0	0	0	0	0	0	0
5.06681	0	0	0	0	0	0	0	0	0	0	0
5.10381	0	0	0	0	0	0	0	0	0	0	0
5.14081	0	0	0	0	0	0	0	0	0	0	0
5.17781	2e-05	0	1e-05	1e-05	0	0	0	1e-05	0	0	0
5.21381	0.00166	0.00032	0.00076	0.00058	1e-05	0.0003	0.00032	0.00044	0.00025	2e-05	0.00031
5.25081	0.04416	0.00841	0.02029	0.01546	0.00033	0.00808	0.00848	0.01181	0.00665	0.00061	0.0082
5.28781	0.42541	0.08105	0.19545	0.14891	0.0032	0.07785	0.08171	0.11374	0.06403	0.00592	0.07896
5.32481	1.50362	0.28647	0.69086	0.52629	0.01131	0.27516	0.28881	0.40205	0.2263	0.02094	0.27905
5.36181	1.97114	0.37554	0.90562	0.68998	0.01483	0.36071	0.37864	0.52698	0.2967	0.02745	0.36584
5.39781	0.96093	0.18307	0.44149	0.33636	0.00723	0.17585	0.18458	0.25691	0.1446	0.01338	0.17838
5.43481	0.17305	0.03297	0.07951	0.06057	0.0013	0.03167	0.03324	0.04627	0.02605	0.00241	0.03211
5.47181	0.01136	0.00216	0.00522	0.00398	9e-05	0.00208	0.00218	0.00304	0.00171	0.00016	0.00211
5.50881	0.00045	9e-05	0.00019	0.00017	0	9e-05	7e-05	0.00012	9e-05	1e-05	8e-05
5.54481	0.00936	0.00198	0.00332	0.00406	7e-05	0.00192	0.00083	0.00249	0.00232	0.00031	0.00143
5.58181	0.16865	0.03575	0.05977	0.07314	0.00121	0.03454	0.01494	0.04483	0.0418	0.00552	0.02582
5.61881	1.10588	0.23442	0.39188	0.47959	0.00793	0.22649	0.09793	0.29395	0.2741	0.03618	0.1693
5.65581	2.67866	0.568	0.94963	1.16102	0.01919	0.54882	0.23721	0.71242	0.6635	0.0876	0.40992
5.69281	2.51905	0.53745	0.90288	1.07871	0.01787	0.51959	0.22336	0.67952	0.616	0.08157	0.38114
5.72881	1.66625	0.37718	0.6662	0.62287	0.01059	0.36659	0.15091	0.51529	0.3516	0.04884	0.22244
5.76581	2.5929	0.60074	1.14265	0.84951	0.01503	0.58571	0.25499	0.88766	0.4666	0.07578	0.30713
5.80281	3.32786	0.70099	1.49938	1.12748	0.0205	0.6805	0.39151	1.10787	0.5944	0.1263	0.40678
5.83981	2.61735	0.46422	1.20587	0.94727	0.01778	0.44644	0.38373	0.82214	0.4722	0.13477	0.3403
5.87581	1.20169	0.18865	0.56112	0.45192	0.00863	0.18002	0.19754	0.36359	0.2181	0.07186	0.16196
5.91281	0.26825	0.04402	0.12771	0.09652	0.002	0.04202	0.0454	0.08231	0.04612	0.0161	0.0343
5.94981	0.25911	0.08764	0.14482	0.02665	0.00253	0.08511	0.03954	0.10528	0.01225	0.00812	0.00629
5.98681	1.31216	0.49245	0.71973	0.09999	0.01492	0.47752	0.16736	0.55237	0.0387	0.04097	0.02032
6.02381	3.8526	1.59169	1.99168	0.26924	0.05363	1.53805	0.33046	1.66122	0.06846	0.13734	0.06344
6.05981	6.49616	2.87733	3.19829	0.42053	0.10394	2.7734	0.34324	2.85506	0.05521	0.25351	0.11181
6.09681	5.24149	2.38328	2.53129	0.32692	0.08843	2.29484	0.20836	2.32293	0.02533	0.21047	0.09112
6.13381	2.01537	0.91671	0.97557	0.12309	0.03283	0.88388	0.07487	0.90069	0.01526	0.07586	0.03197
6.17081	1.85251	0.81309	0.92339	0.11603	0.02263	0.79047	0.07878	0.8446	0.05108	0.04627	0.01868
6.20681	3.67808	1.57406	1.80512	0.29889	0.04648	1.52758	0.1772	1.62792	0.1515	0.08656	0.06083
6.24381	5.3981	2.20057	2.5197	0.67783	0.08283	2.11775	0.3221	2.1976	0.3608	0.13182	0.18521
6.28081	6.15033	2.43257	2.77766	0.9401	0.10633	2.32624	0.41037	2.3673	0.508	0.15252	0.27958
6.31781	3.60796	1.4259	1.62466	0.55739	0.06359	1.36231	0.24128	1.38339	0.3007	0.08913	0.16757
6.35481	1.69738	0.70658	0.80696	0.18384	0.02292	0.68366	0.08549	0.72147	0.09021	0.04292	0.05071
6.39081	3.75209	1.60707	1.86488	0.28013	0.049	1.55807	0.15835	1.70653	0.1209	0.08873	0.07051
6.42781	7.11472	2.99581	3.56362	0.55529	0.1258	2.87001	0.37486	3.18876	0.2593	0.14531	0.15068
6.46481	9.3183	3.88342	4.75815	0.67673	0.19138	3.69204	0.58497	4.17317	0.3338	0.15736	0.18557
6.50181	10.6212	4.54725	5.521	0.55292	0.18938	4.35787	0.56136	4.95964	0.2711	0.13323	0.14859
6.53881	9.25607	4.15413	4.83896	0.26297	0.128	4.02613	0.28039	4.55857	0.1197	0.06921	0.07406
6.57481	6.56176	3.03852	3.42494	0.0983	0.07839	2.96013	0.09695	3.32799	0.04189	0.02599	0.03042
6.61181	5.46949	2.48623	2.83003	0.15323	0.06334	2.42289	0.12037	2.70966	0.08834	0.01988	0.04501
6.64881	6.85197	2.91559	3.55017	0.38622	0.08287	2.83273	0.32996	3.22021	0.2274	0.03681	0.122
6.68581	8.0818	3.32223	4.25175	0.50783	0.09363	3.2286	0.50788	3.74387	0.2758	0.05231	0.17972
6.72181	7.7688	3.3169	4.12885	0.32305	0.07114	3.24576	0.39594	3.73291	0.1474	0.04633	0.12932
6.75881	6.49745	2.90418	3.4402	0.15307	0.05216	2.85202	0.23179	3.2084	0.05225	0.034	0.06681
6.79581	4.14609	1.8599	2.1729	0.11329	0.03605	1.82385	0.14828	2.02462	0.04457	0.02421	0.04451
6.83281	3.31455	1.43762	1.71721	0.15973	0.03156	1.40606	0.13762	1.57959	0.08181	0.02596	0.05196
6.86981	3.27271	1.40396	1.69156	0.17719	0.03052	1.37344	0.13488	1.55668	0.09435	0.02689	0.05595
6.90581	3.51803	1.54707	1.82818	0.14279	0.02386	1.52321	0.09986	1.72833	0.07309	0.01907	0.05063
6.94281	7.44998	3.32686	3.88751	0.23561	0.03904	3.28781	0.15143	3.73608	0.1211	0.02398	0.09053
6.97981	9.68409	4.33259	5.06842	0.28308	0.05307	4.27952	0.18793	4.88049	0.1524	0.02501	0.10568
7.01681	7.30157	3.26813	3.86563	0.1678	0.05331	3.21482	0.15286	3.71277	0.09546	0.01471	0.05764
7.05281	6.88867	3.03406	3.71157	0.14304	0.06246	2.9716	0.20619	3.50538	0.08993	0.01217	0.04094
7.08981	7.69156	3.34557	4.16431	0.18168	0.06363	3.28194	0.26907	3.89525	0.1151	0.01699	0.04959
7.12681	6.88374	3.03325	3.70114	0.14934	0.06525	2.968	0.2565	3.44464	0.07972	0.03145	0.03818
7.16381	6.07022	2.68689	3.24768	0.13565	0.08407	2.60283	0.32745	2.92023	0.05309	0.05218	0.03038
7.20081	4.25268	1.81684	2.32584	0.11	0.06912	1.74772	0.32556	2.00028	0.04061	0.04292	0.02647
7.23681	2.4768	0.87945	1.49693	0.10042	0.05652	0.82293	0.34138	1.15555	0.03176	0.02734	0.04132
7.27381	3.49488	1.09076	2.19699	0.20713	0.12849	0.96227	0.68572	1.51127	0.07647	0.04542	0.08523
7.31081	5.44328	2.03279	3.13493	0.27555	0.20761	1.82518	0.86028	2.27465	0.1268	0.0589	0.08985
7.34781	6.96733	3.10198	3.66871	0.19664	0.19742	2.90457	0.56647	3.10224	0.1052	0.04151	0.04994
7.38381	5.62455	2.6404	2.87809	0.10606	0.1259	2.51451	0.27041	2.60768	0.05754	0.02825	0.02027
7.42081	4.14363	1.85913	2.15941	0.12509	0.09095	1.76818	0.2454	1.91401	0.04763	0.06438	0.01308
7.45781	6.43083	2.79398	3.37938	0.25747	0.17059	2.62339	0.46565	2.91373	0.08227	0.15386	0.02134
7.49481	9.83769	4.29743	5.16773	0.37252	0.39581	3.90162	0.88159	4.28614	0.08922	0.25342	0.02988
7.53181	12.8432	5.55795	6.82582	0.45944	0.66415	4.8938	1.39258	5.43323	0.07076	0.35097	0.03771
7.56781	11.1358	4.8093	5.96236	0.36414	0.53629	4.27302	1.14609	4.81627	0.0517	0.2786	0.03385
7.60481	8.37471	3.70195	4.44469	0.22808	0.29825	3.4037	0.72925	3.71544	0.04458	0.15538	0.02812
7.64181	9.10455	4.00743	4.85457	0.24256	0.35614	3.65129	1.03625	3.81832	0.05715	0.15299	0.03241
7.67881	7.45996	3.17823	4.07149	0.21024	0.35874	2.81949	1.11037	2.96112	0.05246	0.129	0.02878
7.71481	3.22814	1.32979	1.80253	0.09582	0.16342	1.16637	0.52488	1.27765	0.02656	0.05405	0.01521
7.75181	1.13878	0.42284	0.62544	0.09049	0.04488	0.37796	0.14825	0.4772	0.03144	0.0408	0.01825
7.78881	2.5891	0.8149	1.37787	0.39632	0.07639	0.73851	0.27861	1.09926	0.1171	0.20835	0.07087
7.82581	5.29997	1.56755	2.87725	0.85517	0.16865	1.3989	0.66732	2.20993	0.194	0.5316	0.12957
7.86281	4.87762	1.37245	2.73921	0.76597	0.17926	1.19319	0.72765	2.01156	0.125	0.5414	0.09957
7.89881	2.32891	0.64558	1.35408	0.32926	0.11355	0.53202	0.42117	0.93291	0.03638	0.25191	0.04097
7.93581	2.40428	0.70755	1.40695	0.28978	0.19293	0.51462	0.58467	0.82228	0.03013	0.21197	0.04768
7.97281	5.05985	1.52675	3.01304	0.52006	0.42559	1.10116	1.29102	1.72202	0.06587	0.36082	0.09337
8.00981	5.21597	1.6937	3.09689	0.42538	0.48704	1.20666	1.34856	1.74833	0.06397	0.28218	0.07923
8.04681	3.75594	1.68888	1.90109	0.16596	0.61655	1.07233	1.03162	0.86948	0.02671	0.11007	0.02918
8.08281	4.22629	2.31525	1.82942	0.08162	0.99598	1.31927	1.25393	0.57549	0.01183	0.05646	0.01333
8.11981	4.22296	2.22806	1.93137	0.06354	1.03552	1.19254	1.30709	0.62427	0.01483	0.03173	0.01697
8.15681	3.42293	1.64756	1.70251	0.07286	0.7284	0.91917	1.07498	0.62752	0.02778	0.02102	0.02406
8.19381	5.32142	2.35997	2.74982	0.21163	0.85259	1.50738	1.62856	1.12126	0.09642	0.05178	0.06343
8.22981	8.72522	3.77928	4.46933	0.47661	1.31006	2.46921	2.54437	1.92497	0.2209	0.12469	0.13102
8.26681	8.16545	3.51171	4.11313	0.54061	1.21077	2.30094	2.21062	1.90251	0.2234	0.18824	0.12897
8.30381	5.01629	2.3249	2.3836	0.3078	0.83239	1.4925	1.24476	1.13884	0.09006	0.16121	0.05653
8.34081	3.42085	1.76557	1.52789	0.12739	0.6694	1.09617	0.82666	0.70123	0.01467	0.09758	0.01514
8.37781	3.18271	1.52653	1.60202	0.05416	0.5869	0.93963	0.84782	0.7542	0.00313	0.04538	0.00565
8.41381	3.02311	1.32975	1.65552	0.03784	0.50664	0.82312	0.85037	0.80515	0.00404	0.0296	0.0042
8.45081	2.59531	1.11245	1.37119	0.11168	0.39061	0.72183	0.67539	0.6958	0.00998	0.09203	0.00967
8.48781	5.1077	2.31432	2.49178	0.3016	0.7624	1.55191	1.21555	1.27623	0.02513	0.24718	0.02929
8.52481	9.80851	4.71102	4.68031	0.41718	1.61027	3.10075	2.34806	2.33225	0.03869	0.32612	0.05237
8.56081	11.35	5.61251	5.4085	0.32896	2.01677	3.59574	2.71401	2.69449	0.04135	0.23496	0.05265
8.59781	10.2573	5.19562	4.85646	0.20522	1.91524	3.28038	2.34663	2.50983	0.03616	0.13526	0.0338
8.63481	8.17512	4.21916	3.80777	0.14819	1.52824	2.69092	1.77682	2.03095	0.03033	0.0998	0.01807
8.67181	3.69126	1.91465	1.70543	0.07118	0.67916	1.23549	0.78074	0.92469	0.01512	0.04921	0.00686
8.70881	0.74179	0.38258	0.34177	0.01743	0.13056	0.25202	0.1495	0.19228	0.00336	0.01264	0.00143
8.74481	0.5131	0.24634	0.22984	0.03692	0.04997	0.19638	0.05357	0.17627	0.00337	0.03136	0.00219
8.78181	1.92313	0.91571	0.85841	0.14901	0.17031	0.7454	0.17978	0.67863	0.01303	0.12723	0.00875
8.81881	2.95872	1.40869	1.32065	0.22938	0.26185	1.14683	0.27636	1.04428	0.02006	0.19586	0.01346
8.85581	1.69437	0.80674	0.75627	0.13136	0.14996	0.65678	0.15827	0.598	0.01149	0.11216	0.00771
8.89181	0.35902	0.17094	0.16025	0.02783	0.03177	0.13917	0.03354	0.12671	0.00243	0.02376	0.00163
8.92881	0.0278	0.01323	0.01241	0.00215	0.00246	0.01077	0.0026	0.00981	0.00019	0.00184	0.00013
8.96581	0.00077	0.00037	0.00035	6e-05	7e-05	0.0003	7e-05	0.00027	1e-05	5e-05	0
9.00281	1e-05	0	0	0	0	0	0	0	0	0	0
9.03981	0	0	0	0	0	0	0	0	0	0	0
9.07581	0	0	0	0	0	0	0	0	0	0	0
9.11281	0	0	0	0	0	0	0	0	0	0	0
9.14981	0	0	0	0	0	0	0	0	0	0	0
9.18681	0	0	0	0	0	0	0	0	0	0	0
9.22281	0	0	0	0	0	0	0	0	0	0	0
9.25981	0	0	0	0	0	0	0	0	0	0	0
9.29681	0	0	0	0	0	0	0	0	0	0	0
9.33381	0	0	0	0	0	0	0	0	0	0	0
9.37081	0	0	0	0	0	0	0	0	0	0	0
9.40681	0	0	0	0	0	0	0	0	0	0	0
9.44381	0	0	0	0	0	0	0	0	0	0	0
9.48081	0	0	0	0	0	0	0	0	0	0	0
9.51781	0	0	0	0	0	0	0	0	0	0	0
9.55381	0	0	0	0	0	0	0	0	0	0	0
9.59081	0	0	0	0	0	0	0	0	0	0	0
9.62781	0	0	0	0	0	0	0	0	0	0	0
9.66481	0	0	0	0	0	0	0	0	0	0	0
9.70181	0	0	0	0	0	0	0	0	0	0	0
9.73781	0	0	0	0	0	0	0	0	0	0	0
9.77481	0	0	0	0	0	0	0	0	0	0	0
9.81181	0	0	0	0	0	0	0	0	0	0	0
9.84881	0	0	0	0	0	0	0	0	0	0	0
9.88581	0	0	0	0	0	0	0	0	0	0	0
9.92181	0	0	0	0	0	0	0	0	0	0	0
9.95881	0	0	0	0	0	0	0	0	0	0	0
9.99581	0	0	0	0	0	0	0	0	0	0	0
10.0328	0	0	0	0	0	0	0	0	0	0	0
10.0688	0	0	0	0	0	0	0	0	0	0	0
10.1058	0	0	0	0	0	0	0	0	0	0	0
10.1428	0	0	0	0	0	0	0	0	0	0	0
10.1798	0	0	0	0	0	0	0	0	0	0	0
10.2168	0	0	0	0	0	0	0	0	0	0	0
10.2528	0	0	0	0	0	0	0	0	0	0	0
10.2898	0	0	0	0	0	0	0	0	0	0	0
10.3268	0	0	0	0	0	0	0	0	0	0	0
10.3638	0	0	0	0	0	0	0	0	0	0	0
10.3998	0	0	0	0	0	0	0	0	0	0	0
10.4368	0	0	0	0	0	0	0	0	0	0	0
10.4738	0	0	0	0	0	0	0	0	0	0	0

## Sheet: Fig. 4b atomic coordinates 
Primitive Cell
1
7.1345000266551200 0.0000000000000000 0.0000000000000000
-3.5672500133224401 6.1786582664388696 0.0000000000000000
0.0000000000000000 0.0000000000000000 14.0797996521000002
C N Au
24 32 1
Direct
0.5104098724052264 0.5818988742010447 0.1159648163421423
0.1509074099110919 0.5803218737418518 0.1062497328140637
0.5109289681559446 0.9388826175689076 0.0984557082958446
0.4990530228657875 0.2542893145972442 0.1090027173279822
0.8370785549987332 0.5895694043014856 0.1263975555230772
0.8361307961603686 0.2578777022500773 0.0845913371285363
0.6036507613131832 0.8998590850267973 0.3421078027670958
0.9458171003868756 0.2372364445591657 0.3205160338358297
0.9381930028719125 0.9025268141153902 0.3598757208390211
0.6148708897747781 0.5855468143896090 0.3535720627468066
0.6215642043887613 0.2320402949284528 0.3355312815139087
0.2626693542712601 0.2308168101191654 0.3451747344040896
0.5843236811685131 0.4943624697476068 0.6186307504356847
0.2340029266929591 0.4995817205429418 0.6095502617603259
0.5882970757628101 0.8545178598186567 0.6285219313474499
0.5775432085423020 0.1719755467166522 0.6392956193228301
0.9057910302411969 0.5014365872175475 0.5981311521916552
0.9165690304389074 0.1708080100650733 0.6239659514909519
0.7661002178028298 0.9014738911901787 0.8511023806421960
0.1011933886232512 0.2395813259369888 0.8603222476690604
0.0975717554059727 0.9031171279316723 0.8918802602758902
0.7759678470199205 0.5873617576202079 0.8697930792929043
0.7734977521917159 0.2270395284205193 0.8563085816832370
0.4141978104013049 0.2259809443048866 0.8741395780359298
0.3931162139275628 0.7010983517055536 0.1066258065097045
0.0518608098919273 0.6854387690236834 0.1376300345093995
0.7234176268115888 0.0405289996826141 0.0754569969341574
0.3947057815708703 0.3659993023517032 0.1099460708655755
0.7247411298428332 0.3681393690334147 0.1051948461528767
0.4987363889377505 0.6859576014307223 0.3517471251604505
0.8375323915273114 0.3448382784506450 0.3177903937458453
0.1536234501620442 0.0251475835294954 0.3815161101445170
0.8313266854092305 0.0116173484001862 0.3337025400188054
0.5015164067580855 0.3492894760938512 0.3453045916533242
0.7248738784768562 0.6945168677923519 0.1350370225854931
0.0516364008505334 0.3757756443748335 0.0741992439560377
0.3970814678802412 0.0387305769514796 0.1115681752710529
0.8307482562086435 0.6895462869751228 0.3684878967894960
0.5045096585784279 0.0161948408115506 0.3431534102502454
0.1618024286430284 0.3309072924075451 0.3117345531772457
0.4676035538305285 0.6187531356345488 0.6183189402790887
0.1236102197521589 0.6046605531012901 0.5820917824921210
0.8052175874839094 0.9555898835978098 0.6251349745245491
0.4782588017334390 0.2888598184737390 0.6474572151718618
0.8023910550288775 0.2852682015394095 0.6246784976154416
0.6712593492033676 0.6865117614656384 0.8383335753185648
0.9899054970958474 0.3444697442904214 0.8520487987766003
0.3142496715462428 0.0155083695874723 0.8988251939458252
0.9879330178601862 0.0143953860980659 0.8695236573535539
0.6548058110467707 0.3447825511962819 0.8672049149714880
0.7899164102516494 0.5989505423241255 0.5864060980508654
0.1311408483343754 0.2872680130707792 0.6231180038086208
0.4729446337215037 0.9561682653920229 0.6430500473044489
0.9786847111260357 0.6866128896148993 0.9044749797402574
0.6590578746145894 0.0105766769224260 0.8456622558834610
0.3165324289757692 0.3406316721836049 0.8586306805825430
0.2049983563079181 0.8504021786351572 0.4854541755548070

## Sheet: Fig. S34a atomic coordinates 
Primitive Cell
1
7.1345000266551200 0.0000000000000000 0.0000000000000000
-3.5672500133224401 6.1786582664388696 0.0000000000000000
0.0000000000000000 0.0000000000000000 14.0797996521000002
C N Au
24 32 1
Direct
0.5104098724052264 0.5818988742010447 0.1159648163421423
0.1509074099110919 0.5803218737418518 0.1062497328140637
0.5109289681559446 0.9388826175689076 0.0984557082958446
0.4990530228657875 0.2542893145972442 0.1090027173279822
0.8370785549987332 0.5895694043014856 0.1263975555230772
0.8361307961603686 0.2578777022500773 0.0845913371285363
0.6036507613131832 0.8998590850267973 0.3421078027670958
0.9458171003868756 0.2372364445591657 0.3205160338358297
0.9381930028719125 0.9025268141153902 0.3598757208390211
0.6148708897747781 0.5855468143896090 0.3535720627468066
0.6215642043887613 0.2320402949284528 0.3355312815139087
0.2626693542712601 0.2308168101191654 0.3451747344040896
0.5843236811685131 0.4943624697476068 0.6186307504356847
0.2340029266929591 0.4995817205429418 0.6095502617603259
0.5882970757628101 0.8545178598186567 0.6285219313474499
0.5775432085423020 0.1719755467166522 0.6392956193228301
0.9057910302411969 0.5014365872175475 0.5981311521916552
0.9165690304389074 0.1708080100650733 0.6239659514909519
0.7661002178028298 0.9014738911901787 0.8511023806421960
0.1011933886232512 0.2395813259369888 0.8603222476690604
0.0975717554059727 0.9031171279316723 0.8918802602758902
0.7759678470199205 0.5873617576202079 0.8697930792929043
0.7734977521917159 0.2270395284205193 0.8563085816832370
0.4141978104013049 0.2259809443048866 0.8741395780359298
0.3931162139275628 0.7010983517055536 0.1066258065097045
0.0518608098919273 0.6854387690236834 0.1376300345093995
0.7234176268115888 0.0405289996826141 0.0754569969341574
0.3947057815708703 0.3659993023517032 0.1099460708655755
0.7247411298428332 0.3681393690334147 0.1051948461528767
0.4987363889377505 0.6859576014307223 0.3517471251604505
0.8375323915273114 0.3448382784506450 0.3177903937458453
0.1536234501620442 0.0251475835294954 0.3815161101445170
0.8313266854092305 0.0116173484001862 0.3337025400188054
0.5015164067580855 0.3492894760938512 0.3453045916533242
0.7248738784768562 0.6945168677923519 0.1350370225854931
0.0516364008505334 0.3757756443748335 0.0741992439560377
0.3970814678802412 0.0387305769514796 0.1115681752710529
0.8307482562086435 0.6895462869751228 0.3684878967894960
0.5045096585784279 0.0161948408115506 0.3431534102502454
0.1618024286430284 0.3309072924075451 0.3117345531772457
0.4676035538305285 0.6187531356345488 0.6183189402790887
0.1236102197521589 0.6046605531012901 0.5820917824921210
0.8052175874839094 0.9555898835978098 0.6251349745245491
0.4782588017334390 0.2888598184737390 0.6474572151718618
0.8023910550288775 0.2852682015394095 0.6246784976154416
0.6712593492033676 0.6865117614656384 0.8383335753185648
0.9899054970958474 0.3444697442904214 0.8520487987766003
0.3142496715462428 0.0155083695874723 0.8988251939458252
0.9879330178601862 0.0143953860980659 0.8695236573535539
0.6548058110467707 0.3447825511962819 0.8672049149714880
0.7899164102516494 0.5989505423241255 0.5864060980508654
0.1311408483343754 0.2872680130707792 0.6231180038086208
0.4729446337215037 0.9561682653920229 0.6430500473044489
0.9786847111260357 0.6866128896148993 0.9044749797402574
0.6590578746145894 0.0105766769224260 0.8456622558834610
0.3165324289757692 0.3406316721836049 0.8586306805825430
0.2049983563079181 0.8504021786351572 0.4854541755548070

## Sheet: Fig. S34b atomic coordinates 
Primitive Cell
1
7.1345000266999996 0.0000000000000000 0.0000000000000000
-3.5672500133999998 6.1786582664000003 0.0000000000000000
0.0000000000000000 0.0000000000000000 14.0797996521000002
C N Au
24 32 1
Direct
0.0745069754760408 0.5477939539251366 0.1129219882968400
0.4320759332555824 0.9074783143241660 0.1015128715378211
0.4312546641680797 0.5470375186362162 0.0962520366165478
0.7587097672789014 0.5600869768473657 0.1090217815913448
0.7561534191266190 0.2218845135496039 0.1223377801007004
0.4250191560369316 0.2230967215268223 0.0808032526419353
0.1407848853213238 0.2092405043546108 0.3572776796091262
0.1382864673219260 0.8740709612675985 0.3494286334514669
0.8160555723735712 0.8784791444503739 0.3963960828940145
0.8140857524763447 0.1994173924929044 0.3721836237411580
0.4629384569530899 0.2021975816178241 0.3481011399724139
0.8142321282797980 0.5577471602332977 0.3675025151581934
0.0890111451050259 0.5451491315601373 0.6190371826219447
0.4472351319392942 0.9049721391038688 0.6099020131013120
0.4455552039221260 0.5446125856352708 0.6025266474155018
0.7733844393485825 0.5573443834071341 0.6121450617468938
0.7705353758119529 0.2197018469194916 0.6308508616839390
0.4396108065194184 0.2201720232256861 0.5873530601360102
0.1064572430035042 0.2398359748809042 0.8561327506575367
0.1023722292404514 0.9020400364379171 0.8344497431026454
0.7730291769196356 0.9021649013899662 0.8799946187773529
0.7789555194095072 0.2261323295307420 0.8679033703811001
0.4204070325866951 0.2263070062305488 0.8453187873440982
0.7804145741187654 0.5877516008798054 0.8574034279530807
0.3107205493819265 0.6654772375062947 0.1031832589811827
0.6353918422529929 0.0066773347727178 0.1344090710240167
0.3211929348898508 0.3358266914368429 0.0721098188200955
0.9748616674809867 0.6647482889040788 0.1114590665904842
0.6462588593740151 0.3343806361215016 0.1035212120625602
0.0253756460093655 0.3071353375867787 0.3507704152508353
0.3518610109541953 0.9812913447936538 0.3352964459358247
0.7122484093463868 0.6605783525720526 0.4018438802980313
0.0373337033853502 0.9888628436732319 0.3794807784980634
0.6928993249566844 0.3165669721276174 0.3621111889360904
0.9727246501152536 0.3321908927097184 0.1280959840436040
0.3286335764631048 0.0074892737614221 0.0677724117600249
0.6440371706571639 0.6610238255792638 0.1118951172240443
0.7087795646502286 0.9889704113188102 0.4013144034022815
0.3535337155052929 0.3145396016449951 0.3417589370180281
0.0190968887432490 0.6618252759596714 0.3359926762505694
0.3258243548083044 0.6627125698813501 0.6103471500535846
0.6501990356178169 0.0046755094744881 0.6435038108871822
0.3350894787912750 0.3325158558324048 0.5787241504704994
0.9892813824402964 0.6610223287885333 0.6113797056261632
0.6607662385716964 0.3317521985894132 0.6100017298438445
0.9938941005329269 0.3430995053469061 0.8603203333532434
0.3191293167127114 0.0126885857535797 0.8258617387736180
0.6772547578352714 0.6864323798004506 0.8921313412882057
0.9935262287894560 0.0139262916625142 0.8568257936372063
0.6583909651753359 0.3439962062606625 0.8568823749165730
0.9873079411814274 0.3310084019398190 0.6381752616405052
0.3445693859215737 0.0045565586587628 0.5748596840147684
0.6594784346067044 0.6592317482965129 0.6151391356818436
0.6670733950119470 0.0130494331614912 0.8884889041292894
0.3222894673549916 0.3435526455649551 0.8512558056440014
0.9823199321750309 0.6862708212593276 0.8231752961861289
0.3894660105592251 0.6652107800936520 0.3328165722925434

## Sheet: Fig. S35 C3N4
#		X	Y	Z	CHARGE	Bader charge	MIN DIST	ATOMIC VOL							layer1	X	Y	Z	CHARGE	Bader charge	MIN DIST	ATOMIC VOL	sum of bader charge
----		-------------	-----------	-------------	-------------		-----------	---------------
1	C	-1.27506	3.38296	1.52452	2.51888	1.48112	0.381503	5.99486						19	C	0	1.389	12.0871	2.31678	1.68322	0.345411	5.45438	-0.000451
2	C	-1.4e-05	5.59141	1.52452	2.51888	1.48112	0.381503	5.99486						20	C	-2.36431	5.48414	12.087	2.6231	1.3769	0.359742	6.38141
3	C	1.27505	3.38296	1.52452	2.52646	1.47354	0.442808	6.10347						21	C	2.36434	5.48416	12.0871	2.31678	1.68322	0.345405	5.45438
4	C	3.56725	3.45132	1.526	2.34537	1.65463	0.344464	5.11744						22	C	4.84931	1.31935	12.0866	2.54119	1.45881	0.450988	5.7366
5	C	4.77256	1.36367	1.526	2.64594	1.35406	0.362415	5.98973						23	C	2.28518	1.31936	12.0866	2.53427	1.46573	0.37832	5.67588
6	C	2.36194	1.36367	1.526	2.34537	1.65463	0.344464	5.11744						24	C	3.56724	3.53996	12.0866	2.53427	1.46573	0.37832	5.67588
7	C	-7e-06	1.389	5.04717	2.31678	1.68322	0.345405	5.45438						46	N	-1.16254	2.03622	12.0858	6.1189	-1.1189	0.652128	15.8269
8	C	-2.36431	5.48414	5.04712	2.6231	1.3769	0.359742	6.38141						47	N	-1.22254	6.16733	12.0858	6.02066	-1.02066	0.739127	15.5328
9	C	2.36434	5.48416	5.04717	2.31678	1.68322	0.345405	5.45438						48	N	2.38508	4.15376	12.0858	6.22103	-1.22103	0.698874	16.0929
10	C	4.84931	1.31935	5.04666	2.54119	1.45881	0.450988	5.7366						49	N	-3.56725	6.17866	12.0895	6.33276	-1.33276	0.774207	13.128
11	C	2.28518	1.31936	5.04666	2.53427	1.46573	0.37832	5.67588						50	N	3.56723	2.05956	12.0877	6.08729	-1.08729	0.77418	12.6251
12	C	3.56724	3.53996	5.04666	2.53427	1.46573	0.37832	5.67588						54	N	1.22257	6.16733	12.0858	6.11889	-1.11889	0.652122	15.8261
13	C	-1.27506	3.38296	8.56442	2.51888	1.48112	0.381503	5.99486						55	N	1.16253	2.03624	12.0858	6.21389	-1.21389	0.698874	16.0784
14	C	-1.4e-05	5.59141	8.56442	2.51888	1.48112	0.381503	5.99486						56	N	-2.38508	4.15374	12.0858	6.02064	-1.02064	0.739128	15.5285
15	C	1.27505	3.38296	8.56442	2.52646	1.47354	0.442808	6.10347
16	C	3.56725	3.45132	8.5659	2.34537	1.65463	0.344464	5.11744
17	C	4.77256	1.36367	8.5659	2.64594	1.35406	0.362415	5.98973							layer2
18	C	2.36194	1.36367	8.5659	2.34537	1.65463	0.344464	5.11744						13	C	-1.27506	3.38296	8.56442	2.51888	1.48112	0.381503	5.99486	0.000446
19	C	0	1.389	12.0871	2.31678	1.68322	0.345411	5.45438						14	C	-1.4e-05	5.59141	8.56442	2.51888	1.48112	0.381503	5.99486
20	C	-2.36431	5.48414	12.087	2.6231	1.3769	0.359742	6.38141						15	C	1.27505	3.38296	8.56442	2.52646	1.47354	0.442808	6.10347
21	C	2.36434	5.48416	12.0871	2.31678	1.68322	0.345405	5.45438						16	C	3.56725	3.45132	8.5659	2.34537	1.65463	0.344464	5.11744
22	C	4.84931	1.31935	12.0866	2.54119	1.45881	0.450988	5.7366						17	C	4.77256	1.36367	8.5659	2.64594	1.35406	0.362415	5.98973
23	C	2.28518	1.31936	12.0866	2.53427	1.46573	0.37832	5.67588						18	C	2.36194	1.36367	8.5659	2.34537	1.65463	0.344464	5.11744
24	C	3.56724	3.53996	12.0866	2.53427	1.46573	0.37832	5.67588						41	N	-1.4e-05	4.11911	8.56463	6.07637	-1.07637	0.774105	14.6186
25	N	-1.4e-05	4.11911	1.52472	6.07637	-1.07637	0.774105	14.6186						42	N	4.7493	0.033291	8.56466	6.01639	-1.01639	0.740441	15.5165
26	N	4.7493	0.033291	1.52476	6.01639	-1.01639	0.740441	15.5165						43	N	1.22143	2.049	8.56466	6.10377	-1.10377	0.653466	15.8218
27	N	1.22143	2.04899	1.52476	6.10377	-1.10377	0.65346	15.8218						44	N	4.73101	4.09639	8.56466	6.20877	-1.20877	0.698029	15.856
28	N	4.731	4.09639	1.52476	6.2226	-1.2226	0.698035	16.2785						45	N	3.56725	2.05955	8.56739	6.3458	-1.3458	0.774147	11.4398
29	N	3.56725	2.05955	1.52747	6.3458	-1.3458	0.774147	11.4398						51	N	5.91307	2.049	8.56466	6.01642	-1.01642	0.740441	15.5234
30	N	-1.16253	2.03621	5.04589	6.1189	-1.1189	0.652122	15.8269						52	N	2.38517	0.033297	8.56466	6.22737	-1.22737	0.698035	16.3939
31	N	-1.22254	6.16733	5.04586	6.02066	-1.02066	0.739127	15.5328						53	N	2.40349	4.09637	8.56466	6.10378	-1.10378	0.65346	15.8252
32	N	2.38508	4.15376	5.04589	6.22153	-1.22153	0.698874	16.2092
33	N	-3.56725	6.17866	5.04958	6.33276	-1.33276	0.774207	13.128
34	N	3.56723	2.05956	5.04778	6.08729	-1.08729	0.77418	12.6251							layer3
35	N	5.91307	2.049	1.52476	6.01642	-1.01642	0.740441	15.5234						7	C	-7e-06	1.389	5.04717	2.31678	1.68322	0.345405	5.45438	-0.000451
36	N	2.38517	0.033297	1.52476	6.21354	-1.21354	0.698035	15.9715						8	C	-2.36431	5.48414	5.04712	2.6231	1.3769	0.359742	6.38141
37	N	2.40348	4.09637	1.52476	6.10378	-1.10378	0.653466	15.8252						9	C	2.36434	5.48416	5.04717	2.31678	1.68322	0.345405	5.45438
38	N	1.22257	6.16733	5.04589	6.11889	-1.11889	0.652122	15.8261						10	C	4.84931	1.31935	5.04666	2.54119	1.45881	0.450988	5.7366
39	N	1.16253	2.03624	5.04588	6.21339	-1.21339	0.698873	15.9621						11	C	2.28518	1.31936	5.04666	2.53427	1.46573	0.37832	5.67588
40	N	-2.38508	4.15374	5.04586	6.02064	-1.02064	0.739127	15.5285						12	C	3.56724	3.53996	5.04666	2.53427	1.46573	0.37832	5.67588
41	N	-1.4e-05	4.11911	8.56463	6.07637	-1.07637	0.774105	14.6186						30	N	-1.16253	2.03621	5.04589	6.1189	-1.1189	0.652122	15.8269
42	N	4.7493	0.033291	8.56466	6.01639	-1.01639	0.740441	15.5165						31	N	-1.22254	6.16733	5.04586	6.02066	-1.02066	0.739127	15.5328
43	N	1.22143	2.049	8.56466	6.10377	-1.10377	0.653466	15.8218						32	N	2.38508	4.15376	5.04589	6.22153	-1.22153	0.698874	16.2092
44	N	4.73101	4.09639	8.56466	6.20877	-1.20877	0.698029	15.856						33	N	-3.56725	6.17866	5.04958	6.33276	-1.33276	0.774207	13.128
45	N	3.56725	2.05955	8.56739	6.3458	-1.3458	0.774147	11.4398						34	N	3.56723	2.05956	5.04778	6.08729	-1.08729	0.77418	12.6251
46	N	-1.16254	2.03622	12.0858	6.1189	-1.1189	0.652128	15.8269						38	N	1.22257	6.16733	5.04589	6.11889	-1.11889	0.652122	15.8261
47	N	-1.22254	6.16733	12.0858	6.02066	-1.02066	0.739127	15.5328						39	N	1.16253	2.03624	5.04588	6.21339	-1.21339	0.698873	15.9621
48	N	2.38508	4.15376	12.0858	6.22103	-1.22103	0.698874	16.0929						40	N	-2.38508	4.15374	5.04586	6.02064	-1.02064	0.739127	15.5285
49	N	-3.56725	6.17866	12.0895	6.33276	-1.33276	0.774207	13.128
50	N	3.56723	2.05956	12.0877	6.08729	-1.08729	0.77418	12.6251
51	N	5.91307	2.049	8.56466	6.01642	-1.01642	0.740441	15.5234							layer4
52	N	2.38517	0.033297	8.56466	6.22737	-1.22737	0.698035	16.3939						1	C	-1.27506	3.38296	1.52452	2.51888	1.48112	0.381503	5.99486	0.000445
53	N	2.40349	4.09637	8.56466	6.10378	-1.10378	0.65346	15.8252						2	C	-1.4e-05	5.59141	1.52452	2.51888	1.48112	0.381503	5.99486
54	N	1.22257	6.16733	12.0858	6.11889	-1.11889	0.652122	15.8261						3	C	1.27505	3.38296	1.52452	2.52646	1.47354	0.442808	6.10347
55	N	1.16253	2.03624	12.0858	6.21389	-1.21389	0.698874	16.0784						4	C	3.56725	3.45132	1.526	2.34537	1.65463	0.344464	5.11744
56	N	-2.38508	4.15374	12.0858	6.02064	-1.02064	0.739128	15.5285						5	C	4.77256	1.36367	1.526	2.64594	1.35406	0.362415	5.98973
----		-------------	-----------	-------------	-------------		-----------	---------------						6	C	2.36194	1.36367	1.526	2.34537	1.65463	0.344464	5.11744
V		ACUUM CHARGE:		0										25	N	-1.4e-05	4.11911	1.52472	6.07637	-1.07637	0.774105	14.6186
V		ACUUM VOLUME:		0										26	N	4.7493	0.033291	1.52476	6.01639	-1.01639	0.740441	15.5165
N		UMBER OF ELEC	TRONS:	256										27	N	1.22143	2.04899	1.52476	6.10377	-1.10377	0.65346	15.8218
														28	N	4.731	4.09639	1.52476	6.2226	-1.2226	0.698035	16.2785
														29	N	3.56725	2.05955	1.52747	6.3458	-1.3458	0.774147	11.4398
														35	N	5.91307	2.049	1.52476	6.01642	-1.01642	0.740441	15.5234
														36	N	2.38517	0.033297	1.52476	6.21354	-1.21354	0.698035	15.9715
														37	N	2.40348	4.09637	1.52476	6.10378	-1.10378	0.653466	15.8252

## Sheet: Fig. S35 C3N4-Au
#		X	Y	Z	CHARGE	Bader charge	MIN DIST	ATOMIC VOL						layer1	X	Y	Z	CHARGE	Bader charge	MIN DIST	ATOMIC VOL	sum of bader charge
--------------------------------------------------------------------------------
1	C	-1.32094	3.13294	1.62136	2.56408	1.43592	0.380136	5.92132					19	C	0.083556	1.4833	11.9866	2.47974	1.52026	0.362621	5.2423	-0.035626
2	C	-0.049963	5.35189	1.47523	2.57568	1.42432	0.375196	5.69811					20	C	-2.26621	5.59217	12.1288	2.43297	1.56703	0.394674	5.10632
3	C	1.22395	3.12793	1.38334	2.56265	1.43735	0.422117	5.79047					21	C	2.47941	5.614	12.5579	2.47444	1.52556	0.367637	6.58237
4	C	3.51553	3.20122	1.54181	2.39327	1.60673	0.335854	4.90193					22	C	4.94177	1.42252	12.247	2.58698	1.41302	0.393593	6.30957
5	C	4.70572	1.11239	1.74988	2.51078	1.48922	0.346292	5.21408					23	C	2.37874	1.43869	12.0625	2.69013	1.30987	0.329992	5.48945
6	C	2.33826	1.12021	1.17904	2.5831	1.4169	0.350516	5.40051					24	C	3.65476	3.65713	12.3125	2.64582	1.35418	0.347451	5.90507
7	C	0.725946	2.37367	4.83117	2.41294	1.58706	0.363831	5.67673					46	N	-1.11079	2.06947	11.8058	6.12028	-1.12028	0.69295	15.4797
8	C	1.91639	0.264329	4.49081	2.57125	1.42875	0.41609	6.27878					47	N	2.44529	0.101416	12.0154	6.06801	-1.06801	0.758897	15.4661
9	C	6.68449	0.308402	5.01661	2.49376	1.50624	0.33639	5.85119					48	N	2.50665	4.27498	12.6515	6.08829	-1.08829	0.6581	15.8321
10	C	5.57907	2.30754	4.97842	2.58002	1.41998	0.421071	5.66989					49	N	0.098313	0.113267	12.2506	6.16852	-1.16852	0.717996	11.6451
11	C	3.03394	2.26421	4.73167	2.63797	1.36203	0.364583	6.39509					50	N	3.64415	2.17208	12.2109	5.93798	-0.93798	0.763256	11.5313
12	C	4.31109	4.48379	4.83972	2.57781	1.42219	0.346262	6.38825					54	N	4.92565	0.168968	12.7318	6.14863	-1.14863	0.689501	15.909
13	C	5.11592	2.49998	8.68308	2.62721	1.37279	0.318303	6.11544					55	N	1.24394	2.14514	11.9063	6.08353	-1.08353	0.682927	14.6913
14	C	-0.737119	4.66998	8.64636	2.61943	1.38057	0.305712	6.93215					56	N	-2.31124	4.26101	12.1085	6.1103	-1.1103	0.731802	15.5849
15	C	0.528007	2.47242	8.87495	2.61742	1.38258	0.42405	5.92901
16	C	2.83367	2.55568	8.93199	2.59722	1.40278	0.341611	5.56128						layer2
17	C	4.01205	0.511482	8.42586	2.50753	1.49247	0.326324	6.28648					13	C	5.11592	2.49998	8.68308	2.62721	1.37279	0.318303	6.11544	-0.177635
18	C	1.62636	0.450832	8.89032	2.5761	1.4239	0.330792	5.96493					14	C	-0.737119	4.66998	8.64636	2.61943	1.38057	0.305712	6.93215
19	C	0.083556	1.4833	11.9866	2.47974	1.52026	0.362621	5.2423					15	C	0.528007	2.47242	8.87495	2.61742	1.38258	0.42405	5.92901
20	C	-2.26621	5.59217	12.1288	2.43297	1.56703	0.394674	5.10632					16	C	2.83367	2.55568	8.93199	2.59722	1.40278	0.341611	5.56128
21	C	2.47941	5.614	12.5579	2.47444	1.52556	0.367637	6.58237					17	C	4.01205	0.511482	8.42586	2.50753	1.49247	0.326324	6.28648
22	C	4.94177	1.42252	12.247	2.58698	1.41302	0.393593	6.30957					18	C	1.62636	0.450832	8.89032	2.5761	1.4239	0.330792	5.96493
23	C	2.37874	1.43869	12.0625	2.69013	1.30987	0.329992	5.48945					41	N	-0.723763	3.21104	8.72622	5.93415	-0.934149	0.724524	12.0958
24	C	3.65476	3.65713	12.3125	2.64582	1.35418	0.347451	5.90507					42	N	0.377893	5.34261	8.1897	6.09492	-1.09492	0.76962	12.9758
25	N	-0.054065	3.85744	1.48845	6.02456	-1.02456	0.775623	13.1442					43	N	0.481279	1.12568	8.93565	6.04131	-1.04131	0.661627	15.8765
26	N	1.05921	5.96401	1.89732	6.108	-1.108	0.729904	15.561					44	N	4.01054	3.17918	8.98756	6.11082	-1.11082	0.691787	14.9162
27	N	1.19195	1.81899	1.04772	6.07589	-1.07589	0.652199	15.6858					45	N	2.83871	1.15863	8.78795	6.11313	-1.11313	0.69784	11.4869
28	N	4.68348	3.84834	1.56134	6.22508	-1.22508	0.702056	15.2899					51	N	5.13497	1.20567	8.28301	6.08989	-1.08989	0.760885	14.6647
29	N	3.52378	1.80792	1.46803	6.26341	-1.26341	0.731271	10.3888					52	N	-1.85509	5.30297	8.96023	6.13314	-1.13314	0.649676	15.2659
30	N	-0.419701	3.02301	4.99858	6.13848	-1.13848	0.6749	15.2813					53	N	1.66326	3.19451	8.98659	6.11537	-1.11537	0.673381	15.1394
31	N	3.07047	0.938099	4.46756	6.04898	-1.04898	0.727173	14.8101
32	N	3.22291	5.15966	5.31988	6.04517	-1.04517	0.632355	12.5499						layer3								sum of bader charge
33	N	0.707771	0.974411	4.6419	6.19109	-1.19109	0.722636	12.0359					7	C	0.725946	2.37367	4.83117	2.41294	1.58706	0.363831	5.67673	-0.235789
34	N	4.30417	3.01169	4.85926	6.05699	-1.05699	0.722598	12.2677					8	C	1.91639	0.264329	4.49081	2.57125	1.42875	0.41609	6.27878
35	N	5.85445	1.80471	1.86864	6.05188	-1.05188	0.739444	15.5139					9	C	6.68449	0.308402	5.01661	2.49376	1.50624	0.33639	5.85119
36	N	-1.16082	5.96664	1.03568	6.02059	-1.02059	0.619542	14.5382					10	C	5.57907	2.30754	4.97842	2.58002	1.41998	0.421071	5.66989
37	N	2.34007	3.82742	1.5924	6.07338	-1.07338	0.660131	14.9991					11	C	3.03394	2.26421	4.73167	2.63797	1.36203	0.364583	6.39509
38	N	5.55021	0.971742	5.15336	6.07378	-1.07378	0.658803	13.4085					12	C	4.31109	4.48379	4.83972	2.57781	1.42219	0.346262	6.38825
39	N	1.91319	2.98119	4.87857	6.23227	-1.23227	0.694226	14.1781					30	N	-0.419701	3.02301	4.99858	6.13848	-1.13848	0.6749	15.2813
40	N	-1.73827	5.10851	4.38824	6.17528	-1.17528	0.745816	15.2001					31	N	3.07047	0.938099	4.46756	6.04898	-1.04898	0.727173	14.8101
41	N	-0.723763	3.21104	8.72622	5.93415	-0.934149	0.724524	12.0958					32	N	3.22291	5.15966	5.31988	6.04517	-1.04517	0.632355	12.5499
42	N	0.377893	5.34261	8.1897	6.09492	-1.09492	0.76962	12.9758					33	N	0.707771	0.974411	4.6419	6.19109	-1.19109	0.722636	12.0359
43	N	0.481279	1.12568	8.93565	6.04131	-1.04131	0.661627	15.8765					34	N	4.30417	3.01169	4.85926	6.05699	-1.05699	0.722598	12.2677
44	N	4.01054	3.17918	8.98756	6.11082	-1.11082	0.691787	14.9162					38	N	5.55021	0.971742	5.15336	6.07378	-1.07378	0.658803	13.4085
45	N	2.83871	1.15863	8.78795	6.11313	-1.11313	0.69784	11.4869					39	N	1.91319	2.98119	4.87857	6.23227	-1.23227	0.694226	14.1781
46	N	-1.11079	2.06947	11.8058	6.12028	-1.12028	0.69295	15.4797					40	N	-1.73827	5.10851	4.38824	6.17528	-1.17528	0.745816	15.2001
47	N	2.44529	0.101416	12.0154	6.06801	-1.06801	0.758897	15.4661					57	Au	1.79629	4.83725	6.79117	10.5186	0.481375	0.943204	26.6365
48	N	2.50665	4.27498	12.6515	6.08829	-1.08829	0.6581	15.8321
49	N	0.098313	0.113267	12.2506	6.16852	-1.16852	0.717996	11.6451						layer4								sum of bader charge
50	N	3.64415	2.17208	12.2109	5.93798	-0.93798	0.763256	11.5313					1	C	-1.32094	3.13294	1.62136	2.56408	1.43592	0.380136	5.92132	-0.032323
51	N	5.13497	1.20567	8.28301	6.08989	-1.08989	0.760885	14.6647					2	C	-0.049963	5.35189	1.47523	2.57568	1.42432	0.375196	5.69811
52	N	-1.85509	5.30297	8.96023	6.13314	-1.13314	0.649676	15.2659					3	C	1.22395	3.12793	1.38334	2.56265	1.43735	0.422117	5.79047
53	N	1.66326	3.19451	8.98659	6.11537	-1.11537	0.673381	15.1394					4	C	3.51553	3.20122	1.54181	2.39327	1.60673	0.335854	4.90193
54	N	4.92565	0.168968	12.7318	6.14863	-1.14863	0.689501	15.909					5	C	4.70572	1.11239	1.74988	2.51078	1.48922	0.346292	5.21408
55	N	1.24394	2.14514	11.9063	6.08353	-1.08353	0.682927	14.6913					6	C	2.33826	1.12021	1.17904	2.5831	1.4169	0.350516	5.40051
56	N	-2.31124	4.26101	12.1085	6.1103	-1.1103	0.731802	15.5849					25	N	-0.054065	3.85744	1.48845	6.02456	-1.02456	0.775623	13.1442
57	Au	1.79629	4.83725	6.79117	10.5186	0.481375	0.943204	26.6365					26	N	1.05921	5.96401	1.89732	6.108	-1.108	0.729904	15.561
--------------------------------------------------------------------------------													27	N	1.19195	1.81899	1.04772	6.07589	-1.07589	0.652199	15.6858
VACUUM		CHARGE:	0										28	N	4.68348	3.84834	1.56134	6.22508	-1.22508	0.702056	15.2899
VACUUM		VOLUME:	0										29	N	3.52378	1.80792	1.46803	6.26341	-1.26341	0.731271	10.3888
NUMBER		OF	ELECTRONS:	263									35	N	5.85445	1.80471	1.86864	6.05188	-1.05188	0.739444	15.5139
													36	N	-1.16082	5.96664	1.03568	6.02059	-1.02059	0.619542	14.5382
													37	N	2.34007	3.82742	1.5924	6.07338	-1.07338	0.660131	14.9991
